# Supplementary material for: Unpacking lithic assemblage variability in the Early Upper Palaeolithic: A multivariate approach to the structure of the Iberian Aurignacian
Source: PLoS One. 2026 Mar 27;21(3):e0345202. doi: 10.1371/journal.pone.0345202 (PMC13028375; doi:10.1371/journal.pone.0345202)
Supplement: S1 Table — Processed binary data of techno-typological attributes. (ZIP) [file pone.0345202.s001.zip › S1_Table.xlsx]

## Sheet: Lithic_data
Assemblage.ID	Latitude	Longitude	Technocomplex	Retouched.tools	Total.lithics	BladeBlanks	BladeletBlanks	FlakeBlanks	BipolarTech	DiscoidalTech	LevalloisTech	CoreWorking	FlakeCores	BurinCores	Burin.spalls	Carinated.EndscraperCores	Nosed.EndscraperCores	ScraperCores	Ret.MISC	Ret.Blades	Ret.Bladelets	Ret.Flakes	AurignacianBlades	DufourDufour	DufourRoc.de.Combe	Font-Yves	BackedBlades	BackedBladelets	EndScrapers	Burins	NotchesDenticulates	SplinteredPieces	SideScrapers	ChâtelperronianPoints	MP.Points	Microgravette	References	Comments
GOR-CHm5	36.1201	-5.34212	Indeterminate EUP	4	17	1	0	1	0	0	0	0	0	0	0	0	0	0	0	0	0	0	0	0	0	0	1	1	0	0	1	0	0	0	0	0	Barton and Jennings 2012
BAJO-11	36.6231	-4.49658	Evolved Aurignacian	59	1845	1	1	1	1	0	1	1	1	0	1	1	1	0	1	0	0	1	0	0	0	0	1	1	1	1	1	1	0	0	0	0	Cortés 2007a; Cortés et al. 2019
FDM-8	38.0786	-1.49038	Evolved Aurignacian	15	328	1	1	1	1	0	0	0	0	0	0	1	1	0	1	0	1	0	0	1	1	0	0	1	1	0	1	0	0	0	0	0	Zilhão et al. 2017	The single "splintered piece/bipolar core" is tabulated here as a bipolar core as per Zilhão 1997. See Supplementary Info of Zilhão et al. 2017 (p. 37) in addition
ADB-15	38.0787	-1.48972	Late Aurignacian	12	231	1	1	1	0	0	0	0	1	1	1	0	0	0	1	0	1	0	0	1	0	0	0	1	0	1	1	0	0	0	0	0	Zilhão et al. 2017
ADB-16	38.0787	-1.48972	Late Aurignacian	29	1543	1	1	1	1	0	0	0	1	0	0	0	0	0	1	0	1	0	0	1	0	0	0	1	1	0	1	0	0	0	0	0	Zilhão et al. 2017	"Splintered piece/bipolar cores" tabulated here as bipolar cores as per Zilhão 1997. See Supplementary Info of Zilhão et al. 2017 (p. 37) in addition
ADB-17	38.0787	-1.48972	Evolved Aurignacian	10	923	0	1	1	1	0	0	0	0	1	0	1	1	0	1	0	0	0	0	0	1	0	0	0	0	1	1	0	0	0	0	0	Zilhão et al. 2017	"Splintered piece/bipolar cores" tabulated here as bipolar cores as per Zilhão 1997. See Supplementary Info of Zilhão et al. 2017 (p. 37) in addition
ADB-18	38.0787	-1.48972	Evolved Aurignacian	4	202	0	1	1	1	0	0	0	0	1	0	1	0	0	1	0	0	0	0	1	0	0	0	0	1	0	0	0	0	0	0	0	Zilhão et al. 2017
ADB-19	38.0787	-1.48972	Evolved Aurignacian	7	146	0	1	1	1	0	0	0	0	0	0	1	1	0	1	1	1	0	0	0	0	0	0	0	0	0	1	0	0	0	0	0	Zilhão et al. 2017
ADB-20	38.0787	-1.48972	Evolved Aurignacian	8	453	1	1	1	0	0	0	0	0	0	0	1	0	0	1	0	1	0	0	1	0	0	0	0	1	0	0	0	0	0	0	0	Zilhão et al. 2017
CEND-XVI-C	38.686	0.1552	Late/Evolved Aurignacian	23	835	1	1	1	1	1	0	1	0	0	0	0	0	0	1	0	1	0	0	1	0	0	0	0	1	1	0	1	0	0	0	0	Villaverde et al. 2019	"Splinters" tabulated here as bipolar blanks as per dichotomy of "splinters" and "splintered pieces" in publication
DIABO-2	38.8629	-9.21995	Late Aurignacian	11	32	0	0	1	0	0	0	0	0	0	0	0	0	0	1	0	1	0	0	1	0	0	0	0	1	0	0	0	1	0	0	0	Zilhão 1997	Aurignacian occupation challenged by Bicho 2005
MALLAD-XII	39.021	-0.299627	Late Aurignacian	12	104	1	1	1	0	0	0	1	0	0	0	1	0	0	1	0	0	0	0	0	1	0	0	0	1	1	0	0	0	0	0	0	Villaverde et al. 2021	Data from sectors Z-II and Z-III; lack of bladelets and chips from old excavations in Z-II suggests lack of sieving
MALLAD-XIII	39.021	-0.299627	Evolved Aurignacian	1	94	0	1	1	0	0	0	1	0	0	0	0	0	0	0	0	0	0	0	0	1	0	0	0	0	0	0	0	0	0	0	0	Villaverde et al. 2021	Lack of bladelets and chips from old excavations in Z-II suggests lack of sieving
MALLAD-XIVA	39.021	-0.299627	Evolved Aurignacian	6	46	0	1	1	0	0	0	1	0	0	0	1	0	0	0	0	1	0	0	0	1	0	0	0	1	1	1	0	0	0	0	0	Villaverde et al. 2021	Data from sectors Z-II and Z-III; lack of bladelets and chips from old excavations in Z-II suggests lack of sieving
PRETO-C	39.3358	-8.9303	Evolved Aurignacian	96	>1162	1	1	1	0	1	0	1	0	0	0	1	1	1	0	1	0	1	0	0	0	0	0	0	1	1	1	1	0	0	0	0	Zilhão 1997	Argued to be Evolved Aurignacian by Zilhão 2006b and Terminal Gravettian by Almeida 2001 and Pereira 2011
LAPA-DD	39.5305	-8.65333	Possibly Aurignacian	1	50	0	1	1	0	0	0	1	0	0	0	0	0	0	1	0	0	0	0	0	0	0	0	0	0	0	0	0	0	0	0	0	Haws et al. 2023
LAPA-FF	39.5305	-8.65333	Possibly Aurignacian	2	41	0	1	1	1	0	0	0	0	0	0	0	0	0	0	0	0	1	0	0	0	0	0	0	0	0	0	0	1	0	0	0	Haws et al. 2023
LAPA-GG	39.5305	-8.65333	Early Aurignacian	1	15	1	1	1	0	0	0	0	0	0	0	0	0	0	0	0	1	0	0	0	0	0	0	0	0	0	0	0	0	0	0	0	Haws et al. 2023
LAPA-HH	39.5305	-8.65333	Early Aurignacian	3	20	1	1	1	0	0	0	0	0	0	0	1	0	0	0	0	1	0	0	0	0	0	0	0	0	0	0	0	0	0	0	0	Haws et al. 2023
LAPA-II	39.5305	-8.65333	Early Aurignacian	2	7	1	1	0	0	0	0	0	0	0	0	0	0	0	0	0	1	1	0	0	0	0	0	0	0	0	0	0	0	0	0	0	Haws et al. 2023
CARD-G5-A10	40.9793	-7.10094	Evolved/Late Aurignacian	3	352	1	1	1	0	0	0	0	0	0	0	0	0	0	0	0	0	0	0	0	1	1	0	0	1	0	0	0	0	0	0	0	Aubry et al. 2020	Dufour subtype Roc-de-Combe and Font-Yves bladelets reported but no data given on their counts
MALIA-LU-V	41.0067	-3.25848	Evolved Aurignacian	5	131	1	1	1	0	0	0	1	1	1	1	0	0	0	0	1	0	0	0	0	0	0	0	1	1	0	1	0	1	0	0	0	Sala et al. 2024
FORC-IIIc	41.2048	1.58099	Early Aurignacian	15	75	1	1	1	0	0	0	0	0	0	0	0	0	0	0	0	1	1	0	1	0	0	0	0	1	0	1	0	1	0	0	0	Morales et al. 2019; Morales (pers. comm.)	Clarification of typological frequencies provided by Morales (pers. comm.)
GRAN-497D	41.9271	0.8127	Indeterminate EUP	280	6000	1	1	1	0	0	0	1	1	0	0	0	0	0	1	1	1	0	0	0	0	0	0	1	1	1	0	0	1	0	0	0	Martínez-Moreno et al. 2012, 2019
ARBRED-H	42.1609	2.74643	Proto-Aurignacian	230	>2300	1	1	1	0	0	0	1	0	1	1	1	1	0	0	1	0	0	1	1	0	1	0	0	1	1	1	0	1	0	0	0	Ortega 2002; Ortega et al. 2005	Ortega et al. 2005 did not publish the assemblage in its entirety
LKOBA-III	43.0556	-2.48829	Possibly Aurignacian	4	289	1	1	1	0	0	0	1	0	0	1	0	0	0	0	1	0	0	0	0	0	0	0	0	1	1	0	0	1	0	0	0	Arrizabalga 2000a
LKOBA-IV	43.0556	-2.48829	Early Aurignacian	268	6323	1	1	1	1	0	0	1	1	0	1	1	1	0	1	1	1	0	1	1	0	0	1	1	1	1	1	1	1	0	0	0	Arrizabalga 2000a
LKOBA-V	43.0556	-2.48829	Early Aurignacian	288	8946	1	1	1	0	0	0	1	1	0	1	1	1	0	1	1	1	0	1	1	0	0	1	1	1	1	1	1	1	0	0	0	Arrizabalga 2000a
LKOBA-VI	43.0556	-2.48829	Early Aurignacian	15	501	1	1	1	0	0	0	1	0	0	1	0	0	0	1	1	1	0	0	0	0	0	0	1	1	1	0	0	1	0	0	0	Arrizabalga 2000a
LKOBA-VII	43.0556	-2.48829	Proto-Aurignacian	886	6143	1	1	1	0	0	0	1	0	0	1	1	1	0	1	1	1	0	1	1	0	1	1	1	1	1	1	1	1	0	0	1	Arrizabalga 2000a
EKAIN-IXb	43.2367	-2.27556	Evolved Aurignacian	10	111	1	1	1	0	0	0	1	0	0	0	1	0	0	0	1	0	0	1	0	0	0	0	1	1	0	1	0	0	0	0	0	Rios-Garaizar 2011
AITZB-III-Vb-c	43.2628	-1.89543	Evolved Aurignacian	234	1938	1	1	1	1	1	0	0	1	1	0	1	1	1	1	1	1	1	1	1	0	0	1	1	1	1	1	1	1	0	0	0	Rios-Garaizar et al. 2011
AITZB-III-Vb-b	43.2628	-1.89543	Possibly Aurignacian	34	277	1	1	1	1	1	1	1	1	1	1	0	0	0	1	1	1	1	0	0	0	0	1	1	1	0	1	1	1	0	0	0	Rios-Garaizar et al. 2011
CAST-16	43.2922	-3.96528	Proto-Aurignacian	50	258	1	1	1	0	1	0	1	0	1	1	1	0	0	1	1	1	1	1	1	0	0	1	0	0	1	1	1	1	0	0	0	Maíllo-Fernández and Bernaldo de Quirós 2010	Lithic assemblage data from Cabrera and Bernaldo de Quirós excavations
CAST-18B	43.2922	-3.96528	Possibly Aurignacian	240	Not.reported	1	1	1	0	1	0	0	0	0	0	1	1	0	0	1	0	0	1	0	0	0	0	0	1	1	0	0	1	1	0	0	Bernaldo de Quirós and Maíllo-Fernández 2009	Lithic assemblage data from Cabrera and Bernaldo de Quirós excavations
CAST-18C	43.2922	-3.96528	Possibly Aurignacian	175	Not.reported	1	1	1	0	1	0	0	0	0	1	1	1	0	0	1	0	0	1	1	0	0	0	0	1	1	0	0	1	0	0	0	Bernaldo de Quirós and Maíllo-Fernández 2009	Lithic assemblage data from Cabrera and Bernaldo de Quirós excavations
VIÑA-XII	43.3132	-5.82711	Early/Evolved Aurignacian	810	53751	1	1	1	0	1	0	1	0	1	1	1	0	0	0	1	1	1	1	1	1	0	1	1	1	1	1	1	1	0	0	0	Santamaría 2012
VIÑA-XIII	43.3132	-5.82711	Early Aurignacian	688	>23593	1	1	1	0	1	1	1	0	1	1	1	1	0	0	1	1	1	1	1	0	1	1	1	1	1	1	1	1	0	1	0	Santamaría 2012
VIÑA-XIII(inf)	43.3132	-5.82711	Proto-Aurignacian	492	>17216	1	1	1	0	1	1	1	0	1	1	1	1	0	1	1	1	1	1	1	0	1	1	1	1	1	1	1	1	0	1	0	Santamaría 2012
MORÍN-8	43.3718	-3.84952	Proto-Aurignacian	576	>12562	1	1	1	0	1	0	1	0	0	1	1	1	1	1	1	1	0	1	1	1	0	1	1	1	1	1	1	1	1	0	0	Maíllo Fernández 2003
MORÍN-9	43.3718	-3.84952	Proto-Aurignacian	234	>7430	1	1	1	0	1	0	1	0	0	1	1	1	1	1	1	0	0	1	1	1	0	1	1	1	1	1	1	1	1	0	0	Maíllo Fernández 2003
