# Supplementary material for: Unpacking lithic assemblage variability in the Early Upper Palaeolithic: A multivariate approach to the structure of the Iberian Aurignacian
Source: PLoS One. 2026 Mar 27;21(3):e0345202. doi: 10.1371/journal.pone.0345202 (PMC13028375; doi:10.1371/journal.pone.0345202)
Supplement: S2 Table — Processed radiocarbon and luminescence dates are accompanied by calibrated and median ages. These reported ages were used to calculate the median assemblage ages for partial Mantel tests. (ZIP) [file pone.0345202.s002.zip]

Archive with 3 entries (3 files):
- S2_Table.xlsx
- S2_Table_references.docx
- __MACOSX/._S2_Table_references.docx
