# Supplementary material for: Unpacking lithic assemblage variability in the Early Upper Palaeolithic: A multivariate approach to the structure of the Iberian Aurignacian
Source: PLoS One. 2026 Mar 27;21(3):e0345202. doi: 10.1371/journal.pone.0345202 (PMC13028375; doi:10.1371/journal.pone.0345202)
Supplement: S2 Table — Processed radiocarbon and luminescence dates are accompanied by calibrated and median ages. These reported ages were used to calculate the median assemblage ages for partial Mantel tests. (ZIP) [file pone.0345202.s002.zip › S2_Table.xlsx]

## Sheet: Dates
Site	Latitude	Longitude	Level	Assemblage.ID	Attributed.industry	Technocomplex	Method	Field.sample	Lab.code	Material	Pretreatment	Date.BP	SD	SD.numeric	Calibration	resOffsets	resErrors	OneSigma_BP_1	OneSigma_BP_2	TwoSigma_BP_1	TwoSigma_BP_2	MedianAgeBP	%Yield/collagen	%C	%N	C:N	δ13C (‰)	Reference	Accepted	Reason	Comments
Gorham's Cave	36.1201	-5.34212	CHm.5	GOR-CHm5	Not given	Indeterminate EUP	AMS	GORC96(511)	OxA-7074	Charcoal	ABA(RR)	30200	700	700	intcal20	0	0	35373 to 34016	NA to NA	36098 to 33170	NA to NA	34648	–	65.3	–	–	-24.2	Pettitt and Bailey 2000; Higham et al. 2012	Yes	Statistical agreement	From context 9, later named CHm.5
Gorham's Cave	36.1201	-5.34212	CHm.5	GOR-CHm5	Not given	Indeterminate EUP	AMS	GORC96(512a)	OxA-7075	Charcoal	ABA(RR)	29800	700	700	intcal20	0	0	35085 to 33520	NA to NA	35534 to 32237	NA to NA	34200	–	74.6	–	–	-27.3	Pettitt and Bailey 2000; Higham et al. 2012	Yes	Statistical agreement	From context 9, later named CHm.5; same sample
Gorham's Cave	36.1201	-5.34212	CHm.5	GOR-CHm5	Not given	Indeterminate EUP	AMS	GORC96(512b)	OxA-7076	Charcoal	ABA(RR)	30250	700	700	intcal20	0	0	35406 to 34068	NA to NA	36115 to 33234	NA to NA	34700	–	63.1	–	–	-25.2	Pettitt and Bailey 2000; Higham et al. 2012	Yes	Statistical agreement	From context 9, later named CHm.5; same sample
Gorham's Cave	36.1201	-5.34212	CHm.5	GOR-CHm5	Not given	Indeterminate EUP	AMS	GORC96(514)	OxA-7077	Charcoal	ABA(RR)	29250	650	650	intcal20	0	0	34453 to 32909	NA to NA	34806 to 31825	NA to NA	33567	–	65	–	–	-24.7	Pettitt and Bailey 2000; Higham et al. 2012	Yes	Statistical agreement	From context 9, later named CHm.5
Gorham's Cave	36.1201	-5.34212	CHm.5	GOR-CHm5	Not given	Indeterminate EUP	AMS	Gor97(1) 100	OxA-12649	Marine shell	–	29020	160	160	marine20	-174	35	32984 to 32360	NA to NA	33183 to 32058	NA to NA	32667	–	–	–	–	1.3	Higham et al. 2012	Yes	Statistical agreement	New approach dating shell carbonates
Bajondillo	36.6231	-4.49658	11	BAJO-11	Aurignacian	Evolved Aurignacian	TL	–	MAD-2482	Flint	–	26013	2777	2777														Córtes Sanchez 2007
Bajondillo	36.6231	-4.49658	11	BAJO-11	Aurignacian	Evolved Aurignacian	TL	–	MAD-2559	Flint	–	28019	2334	2334														Córtes Sanchez 2007
Bajondillo	36.6231	-4.49658	11	BAJO-11	Aurignacian	Evolved Aurignacian	AMS	–	CNA-3821.1.1	Marine shell	ABA	28880	240	240	marine20	-174	35	32855 to 32082	NA to NA	33155 to 31756	NA to NA	32464	–	–	–	–	0.7 ± 1.5	Córtes Sanchez et al. 2019	Yes
Bajondillo	36.6231	-4.49658	11	BAJO-11	Aurignacian	Evolved Aurignacian	AMS	–	CNA-3820.1.1	Marine shell	ABA	28970	240	240	marine20	-174	35	32966 to 32186	NA to NA	33272 to 31838	NA to NA	32578	–	–	–	–	-3.96 ± 1.50	Córtes Sanchez et al. 2019	Yes
Bajondillo	36.6231	-4.49658	11	BAJO-11	Aurignacian	Evolved Aurignacian	AMS	–	CNA-3878.1.1	Marine shell	ABA	29040	220	220	marine20	-174	35	33048 to 32299	NA to NA	33333 to 31949	NA to NA	32681	–	–	–	–	2.10 ± 1.50	Córtes Sanchez et al. 2019	Yes
Bajondillo	36.6231	-4.49658	11	BAJO-11	Aurignacian	Evolved Aurignacian	AMS	–	CNA-3817.1.1	Marine shell	ABA	29180	240	240	marine20	-174	35	33298 to 32501	NA to NA	33583 to 32083	NA to NA	32894	–	–	–	–	-0.10 ± 1.50	Córtes Sanchez et al. 2019	Yes
Bajondillo	36.6231	-4.49658	11	BAJO-11	Aurignacian	Evolved Aurignacian	AMS	–	CNA-3883.1.1	Terrestrial shell	ABA	31280	280	280	intcal20	0	0	35980 to 35390	NA to NA	36256 to 35099	NA to NA	35672	–	–	–	–	-1.70 ± 1.50	Córtes Sanchez et al. 2019	Yes
Bajondillo	36.6231	-4.49658	11	BAJO-11	Aurignacian	Evolved Aurignacian	AMS	–	CNA-3876.1.1	Marine shell	ABA	32780	340	340	marine20	-174	35	36982 to 36210	NA to NA	37487 to 35892	NA to NA	36625	–	–	–	–	-2.51 ± 1.50	Córtes Sanchez et al. 2019	Yes
Bajondillo	36.6231	-4.49658	11	BAJO-11	Aurignacian	Evolved Aurignacian	AMS	–	Ua-17150	Sediment	–	33690	1195	1195									–	–	–	–	-23.6	Córtes Sanchez et al. 2019	No	High SD; possible carbon contaminants in sediment sample	See Wood et al. 2013 Supp. Info 5 for comments
Bajondillo	36.6231	-4.49658	11	BAJO-11	Aurignacian	Evolved Aurignacian	AMS	–	Ua-18050	Sediment	–	32770	1065	1065									–	–	–	–	-23.2	Córtes Sanchez et al. 2019	No	High SD; possible carbon contaminants in sediment sample	See Wood et al. 2013 Supp. Info 5 for comments
La Boja	38.0787	-1.48972	OH15	ADB-15	Aurignacian	Late Aurignacian	AMS	2014-2903	VERA-6153	Charcoal	ABA	30548	+363/–347	355	intcal20	0	0	35257 to 34607	NA to NA	35613 to 34319	NA to NA	34946	–	–	–	–	-20.3 ± 1.8	Zilhão et al. 2017	Yes
La Boja	38.0787	-1.48972	OH16	ADB-16	Aurignacian	Late Aurignacian	AMS	2014-3046	VERA-6154	Charcoal	ABA	30686	+355/–340	348	intcal20	0	0	35348 to 34675	NA to NA	35791 to 34413	NA to NA	35047	–	–	–	–	-22.9 ± 1.4	Zilhão et al. 2017	Yes
La Boja	38.0787	-1.48972	OH17	ADB-17	Aurignacian	Evolved Aurignacian	OSL	–	C-L3906	–	–	32600	1900	1900														Zilhão et al. 2017
La Boja	38.0787	-1.48972	OH17	ADB-17	Aurignacian	Evolved Aurignacian	AMS	2012-1518	VERA-5853HS	Humic acids	ABA	29300	+300/–290	295	intcal20	0	0	34224 to 33522	NA to NA	34415 to 33109	NA to NA	33827	–	–	–	–	-21.0 ± 1.4	Zilhão et al. 2017	Yes		C14 age not calibrated in publication
La Boja	38.0787	-1.48972	OH17	ADB-17	Aurignacian	Evolved Aurignacian	AMS	2014-3129	VERA-6155HS	Humic acids	ABA	29230	+298/–287	293	intcal20	0	0	34140 to 33411	NA to NA	34393 to 33013	NA to NA	33752	–	–	–	–	-17.7 ± 1.7	Zilhão et al. 2017	Yes		C14 age not calibrated in publication
La Boja	38.0787	-1.48972	OH17	ADB-17	Aurignacian	Evolved Aurignacian	AMS	2014-3184	VERA-6156	Charcoal	ABA	30918	+359/–343	351	intcal20	0	0	35606 to 34796	NA to NA	36043 to 34602	NA to NA	35280	–	–	–	–	-26.8 ± 1.6	Zilhão et al. 2017	Yes
La Boja	38.0787	-1.48972	OH18	ADB-18	Aurignacian	Evolved Aurignacian	OSL	–	C-L3905	–	–	35800	2800	2800														Zilhão et al. 2017
La Boja	38.0787	-1.48972	OH18	ADB-18	Aurignacian	Evolved Aurignacian	AMS	2012-1352	VERA-5854	Charcoal	ABA	32080	+420/–400	410	intcal20	0	0	36907 to 36067	NA to NA	37311 to 35513	NA to NA	36441	–	–	–	–	-20.9 ± 1.0	Zilhão et al. 2017	Yes
La Boja	38.0787	-1.48972	OH18	ADB-18	Aurignacian	Evolved Aurignacian	AMS	2012-1352	VERA-5854HS	Humic acids	ABA	30090	+320/–310	315	intcal20	0	0	34800 to 34233	NA to NA	35236 to 34053	NA to NA	34548	–	–	–	–	-23.2 ± 1.2	Zilhão et al. 2017	Yes		C14 age not calibrated in publication
La Boja	38.0787	-1.48972	OH19	ADB-19	Aurignacian	Evolved Aurignacian	AMS	2014-3348	VERA-6157	Charcoal	ABA	33290	+494/–466	480	intcal20	0	0	38901 to 37373	NA to NA	39336 to 36751	NA to NA	38060	–	–	–	–	-22.4 ± 1.6	Zilhão et al. 2017	Yes
La Boja	38.0787	-1.48972	OH19	ADB-19	Aurignacian	Evolved Aurignacian	AMS	2014-3348	VERA-6157ABOxSC	Charcoal	ABOxSC	33179	+482/–455	469	intcal20	0	0	38636 to 37103	NA to NA	39234 to 36643	NA to NA	37922	–	–	–	–	-23.2 ± 1.4	Zilhão et al. 2017	Yes
La Boja	38.0787	-1.48972	OH19	ADB-19	Aurignacian	Evolved Aurignacian	AMS	2014-3348	VERA-6157_av	–	–	33233	335	335	intcal20	0	0	38569 to 37286	NA to NA	39121 to 36997	NA to NA	37988	–	–	–	–	–	Zilhão et al. 2017	Yes		Average of VERA6157 and VERA6157ABOxSC
La Boja	38.0787	-1.48972	OH19	ADB-19	Aurignacian	Evolved Aurignacian	AMS	2014-3421	VERA-6158HS	Humic acids	ABA	32331	+439/–417	428	intcal20	0	0	37116 to 36206	NA to NA	38042 to 37986	37807 to 35618	36711	–	–	–	–	-26.1 ± 1.9	Zilhão et al. 2017	Yes		C14 age not calibrated in publication
La Boja	38.0787	-1.48972	OH20	ADB-20	Aurignacian	Evolved Aurignacian	AMS	2012-1382	VERA-5855	Charcoal	ABA	32890	+430/–410	420	intcal20	0	0	38128 to 36723	NA to NA	38944 to 36391	NA to NA	37450	–	–	–	–	-22.6 ± 1.4	Zilhão et al. 2017	Yes
Cova Cendres	38.686	0.1552	XVI C	CEND-XVI-C	Aurignacian	Late/Evolved Aurignacian	AMS	A/B-17 2015.6*	Beta-437,199	Charcoal	–	28450	110	110	intcal20	0	0	32966 to 32739	32630 to 32217	33103 to 32083	NA to NA	32576	–	–	–	–	-23.7	Villaverde et al. 2019	Yes		Presumably AAA pretreatment but not said; *denotes sample taken from stratigraphic profile
Cova Cendres	38.686	0.1552	XVI C	CEND-XVI-C	Aurignacian	Late/Evolved Aurignacian	AMS	B-17 91	Beta-437,193	Charcoal	–	28690	160	160	intcal20	0	0	33385 to 32827	32534 to 32324	33633 to 32216	NA to NA	33036	–	–	–	–	-24	Villaverde et al. 2019	Yes		Presumably AAA pretreament but not said
Cova Cendres	38.686	0.1552	XVI C	CEND-XVI-C	Aurignacian	Late/Evolved Aurignacian	AMS	B-18 35/UE36	VERA-6427A	Charcoal	–	29270	260	260	intcal20	0	0	34182 to 33530	NA to NA	34349 to 33164	NA to NA	33814	–	–	–	–	-22.8 ± 1.6	Villaverde et al. 2019	Yes		Presumably ABA pretreament but not said
Cova Cendres	38.686	0.1552	XVI C	CEND-XVI-C	Aurignacian	Late/Evolved Aurignacian	AMS	B-18 35/UE36	VERA-6427ABOxSC	Charcoal	ABOxSC	29490	260	260	intcal20	0	0	34324 to 33799	NA to NA	34482 to 33382	NA to NA	34034	–	–	–	–	-21.0 ± 1.2	Villaverde et al. 2019	Yes
Cova Cendres	38.686	0.1552	XVI C	CEND-XVI-C	Aurignacian	Late/Evolved Aurignacian	AMS	B-18 37/UE41	VERA-6428A	Charcoal	–	26970	190	190	intcal20	0	0	31203 to 31012	NA to NA	31377 to 30826	NA to NA	31108	–	–	–	–	-21.9 ± 0.9	Villaverde et al. 2019	Yes		Presumably ABA pretreament but not said
Cova Cendres	38.686	0.1552	XVI C	CEND-XVI-C	Aurignacian	Late/Evolved Aurignacian	AMS	B-18 37/UE41	VERA-6428ABOxSC	Charcoal	–	27560	240	240	intcal20	0	0	31675 to 31258	NA to NA	31908 to 31138	NA to NA	31495	–	–	–	–	-22.7 ± 0.6	Villaverde et al. 2019	Yes
Gruta Pego do Diabo	38.8629	-9.21995	2 (spit 2b)	DIABO-2	Aurignacian	Late Aurignacian	C14	M11sc38+L11sc31	ICEN-732	Bone	–	28120	+860/–780	820	intcal20	0	0	33187 to 31335	NA to NA	34243 to 30958	NA to NA	32409	–	–	–	–	-20.7	Zilhão et al. 2010	Yes
Gruta Pego do Diabo	38.8629	-9.21995	2	DIABO-2	Aurignacian	Late Aurignacian	C14	M13 (b)	ICEN-306	Charcoal	–	2400	80	80									–	–	–	–	-25	Zilhão et al. 2010	No	Holocene age
Gruta Pego do Diabo	38.8629	-9.21995	2 (spit 2a)	DIABO-2	Aurignacian	Late Aurignacian	C14	M11sc37+L11sc2	ICEN-490	Bone	–	23080	490	490									–	–	–	–	-19.1	Zilhão et al. 2010	No	Anomalously young	Authors state sample was potentially rejuvenated
Gruta Pego do Diabo	38.8629	-9.21995	2 (spit 2a)	DIABO-2	Aurignacian	Late Aurignacian	AMS	M11-2/3	VERA-4050	Tooth	Gelatine, ultra.	30260	+330/–330	330	intcal20	0	0	35061 to 34975	34946 to 34396	35327 to 34189	NA to NA	34705	0.8	35		3	-20.4 ± 1.7	Zilhão et al. 2010	Yes	But collagen yields low for all teeth samples, dates should be viewed as minimum ages	See Wood et al. 2013 Supp. Info 5 for comments
Gruta Pego do Diabo	38.8629	-9.21995	2 (spit 2a)	DIABO-2	Aurignacian	Late Aurignacian	AMS	M11-2/3	VERA-4050UF1B	Tooth	Gelatine, ultra.	30290	+320/–310	315	intcal20	0	0	35063 to 34968	34952 to 34431	35321 to 34234	NA to NA	34729	0.2	–	–	–	-22.1 ± 0.7	Zilhão et al. 2010	Yes
Gruta Pego do Diabo	38.8629	-9.21995	2 (spit 2a)	DIABO-2	Aurignacian	Late Aurignacian	AMS	M11-2/3	VERA-4050UF2B	Tooth	Gelatine, ultra.	28820	+270/–260	265	intcal20	0	0	33788 to 32856	32427 to 32415	33983 to 32175	NA to NA	33223	0.1	–	–	–	-23.8 ± 0.7	Zilhão et al. 2010	Yes
Gruta Pego do Diabo	38.8629	-9.21995	2 (spit 2a)	DIABO-2	Aurignacian	Late Aurignacian	AMS	M11-9	VERA-4049	Tooth	Gelatine, ultra.	29810	+310/–300	305	intcal20	0	0	34573 to 34062	NA to NA	34900 to 33629	NA to NA	34307	0.6	38		3.1	-14.2 ± 6.1	Zilhão et al. 2010	Yes
Gruta Pego do Diabo	38.8629	-9.21995	2 (spit 2a)	DIABO-2	Aurignacian	Late Aurignacian	AMS	M11-9	VERA-4049UF2B	Tooth	Gelatine, ultra.	29640	+320/–310	315	intcal20	0	0	34458 to 33881	NA to NA	34655 to 33388	NA to NA	34150	0.4	–	–	–	-19.2 ± 0.8	Zilhão et al. 2010	Yes
Gruta Pego do Diabo	38.8629	-9.21995	2 (spit 2b)	DIABO-2	Aurignacian	Late Aurignacian	AMS	M11-24	VERA-4048	Tooth	Gelatine, ultra.	28320	+280/–270	275	intcal20	0	0	32911 to 32002	NA to NA	33275 to 31694	NA to NA	32477	1.1	36	–	3.1	-19.2 ± 0.9	Zilhão et al. 2010	Yes
Gruta Pego do Diabo	38.8629	-9.21995	2 (spit 2b)	DIABO-2	Aurignacian	Late Aurignacian	AMS	M11-24	VERA-4048B	Tooth	Gelatine, ultra.	27290	230	230	intcal20	0	0	31491 to 31137	NA to NA	31700 to 31064	NA to NA	31332	0.3	–	–	–	-18.6 ± 0.9	Zilhão et al. 2010	Yes
Gruta Pego do Diabo	38.8629	-9.21995	2 (spit 2b)	DIABO-2	Aurignacian	Late Aurignacian	AMS	M11-24	VERA-4048C	Tooth	Gelatine, ultra.	27740	230	230	intcal20	0	0	31857 to 31360	NA to NA	32178 to 31167	NA to NA	31651	0.8	–	–	–	-21.6 ± 0.7	Zilhão et al. 2010	Yes
Gruta Pego do Diabo	38.8629	-9.21995	2 (spit 2b)	DIABO-2	Aurignacian	Late Aurignacian	AMS	M11-24	VERA-4048UF1B	Tooth	Gelatine, ultra.	28040	250	250	intcal20	0	0	32776 to 32595	32256 to 31641	32988 to 31454	NA to NA	32048	0.2	–	–	–	-22.6 ± 0.7	Zilhão et al. 2010	Yes
Gruta Pego do Diabo	38.8629	-9.21995	2 (spit 2b)	DIABO-2	Aurignacian	Late Aurignacian	AMS	M11-28	VERA-4047	Tooth	Gelatine, ultra.	29090	270	270	intcal20	0	0	33981 to 33251	NA to NA	34313 to 32851	32484 to 32391	33597	0.9	33	–	3	-19.2 ± 1.3	Zilhão et al. 2010	Yes
Gruta Pego do Diabo	38.8629	-9.21995	2 (spit 2b)	DIABO-2	Aurignacian	Late Aurignacian	AMS	M11-28	VERA-4047UF1B	Tooth	Gelatine, ultra.	29150	+280/–270	275	intcal20	0	0	34044 to 33322	NA to NA	34346 to 32928	NA to NA	33668	0.5	–	–	–	-19.8 ± 0.6	Zilhão et al. 2010	Yes
Gruta Pego do Diabo	38.8629	-9.21995	2 (spit 2b)	DIABO-2	Aurignacian	Late Aurignacian	AMS	M11-28	VERA-4047UF2B	Tooth	Gelatine, ultra.	28360	+270/–260	265	intcal20	0	0	32948 to 32056	NA to NA	33297 to 31734	NA to NA	32516	0.5	–	–	–	-19.9 ± 0.5	Zilhão et al. 2010	Yes
Cova de les Malladetes	39.021	-0.299627	XII (Z-II)	MALLAD-XII	Aurignacian	Late Aurignacian	C14	–	KN-1/926	Charcoal	–	29690	560	560	intcal20	0	0	34690 to 33493	NA to NA	35326 to 32842	32508 to 32350	34115	–	–	–	–	–	Fortea Pérez and Jordá Cerdá 1976	Provisionally	Dated before pretreatment methods	See Wood et al. 2013 Supp. Info 5 for comments
Cova de les Malladetes	39.021	-0.299627	XII (Z-III)	MALLAD-XII	Aurignacian	Late Aurignacian	AMS	–	VERA-6508	Charcoal	ABA	30100	280	280	intcal20	0	0	34762 to 34270	NA to NA	35196 to 34123	NA to NA	34549	–	–	–	–	− 22.8 ± 0.7	Villaverde et al. 2021	Yes
Cova de les Malladetes	39.021	-0.299627	XIII (Z-III)	MALLAD-XIII	Aurignacian	Evolved Aurignacian	AMS	–	VERA-6509	Charcoal	ABA	29520	270	270	intcal20	0	0	34349 to 33817	NA to NA	34513 to 33392	NA to NA	34057	–	–	–	–	− 25.0 ± 0.7	Villaverde et al. 2021	Yes
Cova de les Malladetes	39.021	-0.299627	XIII (Z-III)	MALLAD-XIII	Aurignacian	Evolved Aurignacian	AMS	–	VERA-6510	Charcoal	ABA	32120	360	360	intcal20	0	0	36863 to 36144	NA to NA	37253 to 35648	NA to NA	36478	–	–	–	–	− 23.5 ± 0.8	Villaverde et al. 2021	Yes
Cova de les Malladetes	39.021	-0.299627	XIII (Z-III)	MALLAD-XIII	Aurignacian	Evolved Aurignacian	AMS	–	VERA-6510ABOxSC	Charcoal	ABOxSC	32080	350	350	intcal20	0	0	36826 to 36117	NA to NA	37164 to 35617	NA to NA	36437	–	–	–	–	− 23.9 ± 0.7	Villaverde et al. 2021	Yes
Cova de les Malladetes	39.021	-0.299627	XIII (Z-III)	MALLAD-XIII	Aurignacian	Evolved Aurignacian	AMS	–	VERA-6511	Charcoal	ABA	32160	360	360	intcal20	0	0	36887 to 36175	NA to NA	37330 to 35719	NA to NA	36518	–	–	–	–	− 25.1 ± 0.8	Villaverde et al. 2021	Yes
Cova de les Malladetes	39.021	-0.299627	XIII (Z-III)	MALLAD-XIII	Aurignacian	Evolved Aurignacian	AMS	–	VERA-6511ABOxSC	Charcoal	ABOxSC	32400	360	360	intcal20	0	0	37078 to 36309	NA to NA	37650 to 36023	NA to NA	36753	–	–	–	–	− 23.4 ± 0.7	Villaverde et al. 2021	Yes
Cova de les Malladetes	39.021	-0.299627	XIII (Z-III)	MALLAD-XIII	Aurignacian	Evolved Aurignacian	AMS	–	VERA-6512	Charcoal	ABA	31880	350	350	intcal20	0	0	36601 to 35825	NA to NA	36939 to 35465	NA to NA	36221	–	–	–	–	− 24.8 ± 0.7	Villaverde et al. 2021	Yes
Cova de les Malladetes	39.021	-0.299627	XIVA	MALLAD-XIVA	Aurignacian	Evolved Aurignacian	AMS	–	VERA-6513	Charcoal	ABA	32560	370	370	intcal20	0	0	37327 to 36417	NA to NA	38181 to 36135	NA to NA	36939	–	–	–	–	− 24.3 ± 0.7	Villaverde et al. 2021	Yes
Cova de les Malladetes	39.021	-0.299627	XIVA	MALLAD-XIVA	Aurignacian	Evolved Aurignacian	AMS	–	VERA-6513ABOxSC	Charcoal	ABOxSC	32860	380	380	intcal20	0	0	38021 to 37940	37831 to 36644	38822 to 36376	NA to NA	37375	–	–	–	–	− 22.8 ± 0.7	Villaverde et al. 2021	Yes
Cova de les Malladetes	39.021	-0.299627	XIVA	MALLAD-XIVA	Aurignacian	Evolved Aurignacian	AMS	–	VERA-6514	Charcoal	ABA	33330	+460/−440	450	intcal20	0	0	38940 to 37481	NA to NA	39330 to 36874	NA to NA	38110	–	–	–	–	− 22.3 ± 0.7	Villaverde et al. 2021	Yes
Cova de les Malladetes	39.021	-0.299627	XIVA	MALLAD-XIVA	Aurignacian	Evolved Aurignacian	AMS	–	VERA-6514ABOxSC	Charcoal	ABOxSC	33370	+410/−390	400	intcal20	0	0	38911 to 37557	NA to NA	39273 to 37012	NA to NA	38164	–	–	–	–	− 24.1 ± 0.8	Villaverde et al. 2021	Yes
Gato Preto	39.3358	-8.9303	C	PRETO-C	Aurignacian	Evolved Aurignacian	TL	–	–	Flint	–	36500	4500	4500								36500	–	–	–	–	–	Zilhão 1997	Provisionally	Other TL dates from unit C together range from 5–40 lka BP
Lapa do Picareiro	39.5305	-8.65333	DD	LAPA-DD	Aurignacian	Possibly Aurignacian	AMS	A8.1330	MAMS-42275	Bone	Ultrafiltration	30790	120	120	intcal20	0	0	35336 to 35041	35026 to 34916	35433 to 34738	NA to NA	35135	1.5	37.7	14.3	3.1	-20.4	Haws et al. 2020	Yes
Lapa do Picareiro	39.5305	-8.65333	FF	LAPA-FF	Early Upper Palaeolithic	Possibly Aurignacian	AMS	–	Beta-247964	Charcoal	–	28610	300	300	intcal20	0	0	33281 to 32215	NA to NA	33768 to 31914	NA to NA	32846	–	–	–	–	–	Haws 2012	Provisionally	Outlier	Improper removal of contaminants?
Lapa do Picareiro	39.5305	-8.65333	FF	LAPA-FF	Early Upper Palaeolithic	Possibly Aurignacian	AMS	–	UGAMS-20479	Charcoal	–	32200	90	90	intcal20	0	0	36624 to 36319	NA to NA	36820 to 36237	NA to NA	36488	–	57.04	–	–	-24	Haws et al. 2020	Yes
Lapa do Picareiro	39.5305	-8.65333	FF	LAPA-FF	Early Upper Palaeolithic	Possibly Aurignacian	AMS	ZZ10.105	MAMS-42276	Bone	Ultrafiltration	32340	140	140	intcal20	0	0	36834 to 36442	NA to NA	36985 to 36295	NA to NA	36638	4.7	42.8	16.2	3.1	-20.8	Haws et al. 2020	Yes
Lapa do Picareiro	39.5305	-8.65333	FF	LAPA-FF	Early Upper Palaeolithic	Possibly Aurignacian	?	–	Wk-41259	Charcoal	–	33238	419	419	intcal20	0	0	38682 to 37241	NA to NA	39235 to 36839	NA to NA	37999	–	–	–	–	–	Haws et al. 2020	Yes		Failed sample?
Lapa do Picareiro	39.5305	-8.65333	FF	LAPA-FF	Early Upper Palaeolithic	Possibly Aurignacian	?	–	Wk-32219	Bone	Ultrafiltration	32997	263	263	intcal20	0	0	38043 to 37931	37837 to 36979	38767 to 36733	NA to NA	37504	0.27	43.02	–	3.25	-19.3	Haws et al. 2020	Yes		Failed sample?
Lapa do Picareiro	39.5305	-8.65333	GG-II (GG)	LAPA-GG	Aurignacian	Early Aurignacian	AMS	B8.1759	MAMS-42277	Bone	Ultrafiltration	33910	160	160	intcal20	0	0	39371 to 38891	NA to NA	39501 to 38401	NA to NA	39107	6.6	43.9	16.5	3.1	-20.5	Haws et al. 2020	Yes
Lapa do Picareiro	39.5305	-8.65333	GG-II (GG)	LAPA-GG	Aurignacian	Early Aurignacian	AMS	C8.1977	MAMS-42281	Bone	Ultrafiltration	33790	190	190	intcal20	0	0	39261 to 38559	NA to NA	39398 to 37885	NA to NA	38864	4	39.3	14.9	3.1	-19.6	Haws et al. 2020	Yes
Lapa do Picareiro	39.5305	-8.65333	GG-II (GG)	LAPA-GG	Aurignacian	Early Aurignacian	AMS	C7.2245	MAMS-44445	Bone	Ultrafiltration	33880	160	160	intcal20	0	0	39343 to 38820	NA to NA	39477 to 38321	NA to NA	39062	1.5	40	14.1	3.3	-19.7	Haws et al. 2020	Yes
Lapa do Picareiro	39.5305	-8.65333	GG-II (II)	LAPA-II	Aurignacian	Early Aurignacian	AMS	C10.397	MAMS-42282	Bone	Ultrafiltration	36670	220	220	intcal20	0	0	41804 to 41399	NA to NA	41960 to 41235	NA to NA	41599	2.8	36.7	14	3.1	-20	Haws et al. 2020	Yes
Lapa do Picareiro	39.5305	-8.65333	GG-II (II)	LAPA-II	Aurignacian	Early Aurignacian	AMS	C7.2274	MAMS-42278	Bone	Ultrafiltration	36390	210	210	intcal20	0	0	41581 to 41179	NA to NA	41820 to 41051	NA to NA	41391	6.1	44.2	16.5	3.1	-19.5	Haws et al. 2020	Yes
Cardina-Salto do Boi	40.9793	-7.10094	GFU 5/UA10	CARD-G5-A10	Aurignacian	Evolved Aurignacian	OSL	–	172211	–	–	33600	2000	2000								33600	–	–	–	–	–	Aubry et al. 2020	Yes
La Malia	41.0067	-3.25848	LU-V	MALIA-LU-V	Aurignacian	Evolved Aurignacian	OSL	–	TAM19-1	–	–	27700	1700	1700									–	–	–	–	–	Sala et al. 2024	Yes
La Malia	41.0067	-3.25848	LU-V	MALIA-LU-V	Aurignacian	Evolved Aurignacian	AMS	MAL-6	OxA-38331	Bone	Ultrafiltration	31100	400	400	intcal20	0	0	36018 to 35142	NA to NA	36202 to 34662	NA to NA	35480	5	43.4	16.33	3.1	-20.6	Sala et al. 2024	Yes
La Malia	41.0067	-3.25848	LU-V	MALIA-LU-V	Aurignacian	Evolved Aurignacian	AMS	MAL-10	OxA-39951	Bone	Ultrafiltration	31060	410	410	intcal20	0	0	35980 to 35065	34961 to 34960	36188 to 34628	NA to NA	35437	2.1	43.8	15.97	3.2	-19.7	Sala et al. 2024	Yes
La Malia	41.0067	-3.25848	LU-V	MALIA-LU-V	Aurignacian	Evolved Aurignacian	AMS	MAL-16	OxA-42419	Bone	Ultrafiltration	28680	290	290	intcal20	0	0	33473 to 32749	32622 to 32250	33842 to 31990	NA to NA	32968	4.7	44.4	16.19	3.2	-19.8	Sala et al. 2024	Yes
La Malia	41.0067	-3.25848	LU-V	MALIA-LU-V	Aurignacian	Evolved Aurignacian	AMS	MAL-23	OxA-42418	Bone	Ultrafiltration	28950	300	300	intcal20	0	0	33927 to 33029	NA to NA	34168 to 32254	NA to NA	33401	1.7	42.8	15.13	3.3	-19.5	Sala et al. 2024	Yes
La Malia	41.0067	-3.25848	LU-V	MALIA-LU-V	Aurignacian	Evolved Aurignacian	AMS	MAL-29	OxA-X-3249-23*	Bone	Ultrafiltration	29800	1000	1000	intcal20	0	0	35319 to 33087	NA to NA	36087 to 31834	NA to NA	34115	0.4	39.7	14.47	3.2	-19.3	Sala et al. 2024	Provisionally	Collagen yield too low, although C:N ratio adequate
La Malia	41.0067	-3.25848	LU-V	MALIA-LU-V	Aurignacian	Evolved Aurignacian	AMS	MAL-30	OxA-43446	Bone	Ultrafiltration	28750	310	310	intcal20	0	0	33683 to 32815	32549 to 32294	33975 to 32038	NA to NA	33084	3.3	40.7	14.39	3.3	-20	Sala et al. 2024	Yes
La Malia	41.0067	-3.25848	LU-V	MALIA-LU-V	Aurignacian	Evolved Aurignacian	AMS	MAL-32	OxA-43582	Bone	Ultrafiltration	28790	310	310	intcal20	0	0	33745 to 32835	32517 to 32323	34021 to 32080	NA to NA	33151	2.1	42.1	15.84	3.1	-19.7	Sala et al. 2024	Yes
La Malia	41.0067	-3.25848	LU-V	MALIA-LU-V	Aurignacian	Evolved Aurignacian	AMS	MAL-34	OxA-X-3239-35*	Bone	Ultrafiltration	27670	310	310	intcal20	0	0	31840 to 31252	NA to NA	32796 to 32571	32257 to 31103	31618	0.7	39.1	14.72	3.1	-20.2	Sala et al. 2024	Provisionally	Collagen yield too low, although C:N ratio adequate
Cova Foradada (Calafell)	41.2048	1.58099	IIIc	FORC-IIIc	Aurignacian	Early Aurignacian	AMS	–	Beta-378800	Charcoal	AAA	30220	180	180	intcal20	0	0	34766 to 34405	NA to NA	35138 to 34314	NA to NA	34615	–	–	–	–	–	Morales et al. 2019	Yes
Cova Foradada (Calafell)	41.2048	1.58099	IIIc	FORC-IIIc	Aurignacian	Early Aurignacian	AMS	1(a)	Beta-378801	Charcoal	AAA	31690	180	180	intcal20	0	0	36261 to 35849	NA to NA	36378 to 35549	NA to NA	36043	–	–	–	–	–	Morales et al. 2019	Yes		Same sample
Cova Foradada (Calafell)	41.2048	1.58099	IIIc	FORC-IIIc	Aurignacian	Early Aurignacian	AMS	1(b)	OxA-34233	Charcoal	ABOxSC	33170	370	370	intcal20	0	0	38490 to 37145	NA to NA	39144 to 36861	NA to NA	37898	–	–	–	–	–	Morales et al. 2019	Yes
Cova Foradada (Calafell)	41.2048	1.58099	IIIc	FORC-IIIc	Aurignacian	Early Aurignacian	AMS	2(a)	Beta-414540	Charcoal	AAA	30770	180	180	intcal20	0	0	35323 to 34856	NA to NA	35486 to 34663	NA to NA	35098	–	–	–	–	–	Morales et al. 2019	Yes		Same sample
Cova Foradada (Calafell)	41.2048	1.58099	IIIc	FORC-IIIc	Aurignacian	Early Aurignacian	AMS	2(b)	OxA-34251	Charcoal	ABOxSC	32050	550	550	intcal20	0	0	37013 to 35796	NA to NA	38044 to 37975	37813 to 35204	36436	–	–	–	–	–	Morales et al. 2019	Yes
Cova Foradada (Calafell)	41.2048	1.58099	IIIc	FORC-IIIc	Aurignacian	Early Aurignacian	AMS	–	MAMS-33909	Bone	Ultrafiltration	30760	150	150	intcal20	0	0	35307 to 34875	NA to NA	35436 to 34693	NA to NA	35092	–	–	–	–	–	Morales et al. 2019	Yes		Same sample
Cova Gran	41.9271	0.8127	497D	GRAN-497D	Not given	Indeterminate EUP	TL	–	MAD-5502BIN	Flint	–	36610	4056	4056									–	–	–	–	–	Mora et al. 2018
Cova Gran	41.9271	0.8127	497D	GRAN-497D	Not given	Indeterminate EUP	AMS	CG-7D-50	Beta-207578	Charcoal	AAA	32630	450	450	intcal20	0	0	37562 to 36383	NA to NA	38705 to 36112	NA to NA	37086	–	–	–	–	-22.7	Martínez-Moreno et al. 2010; Mora et al. 2018	Yes
Cova Gran	41.9271	0.8127	497D	GRAN-497D	Not given	Indeterminate EUP	AMS	CG-7D-49a	AA 68834a	Charcoal	A	32368	241	241	intcal20	0	0	36932 to 36402	NA to NA	37224 to 36190	NA to NA	36683	–	–	–	–	–	Martínez-Moreno et al. 2010; Mora et al. 2018	Yes		Same sample
Cova Gran	41.9271	0.8127	497D	GRAN-497D	Not given	Indeterminate EUP	AMS	CG-7D-49b	AA 68834b	Charcoal	ABA	33068	261	261	intcal20	0	0	38115 to 37078	NA to NA	38886 to 36891	NA to NA	37636	–	–	–	–	–	Martínez-Moreno et al. 2010; Mora et al. 2018	Yes
Cova Gran	41.9271	0.8127	497D	GRAN-497D	Not given	Indeterminate EUP	AMS	CG-7D-49c	AA 68834c	Charcoal	ABOx	34179	247	247	intcal20	0	0	39625 to 39147	NA to NA	39899 to 38592	NA to NA	39360	–	–	–	–	–	Martínez-Moreno et al. 2010; Mora et al. 2018	Yes
Cova Gran	41.9271	0.8127	497D	GRAN-497D	Not given	Indeterminate EUP	AMS	–	OxA-19250	Marine shell	CarDS	26340	130	130									–	–	–	–	–	Mora et al. 2018	No	Considerably younger than charcoal dates	Publication suggests shell carbonate had not been completely purified
L'Arbreda	42.1609	2.74643	H	ARBRED-H	Aurignacian	Evolved Aurignacian	C14	–	Gif-6422	Charcoal	–	25830	400	400									–	–	–	–	–	Delibrias et al., 1987	No	Sample from area of material mixed with level G (Soler and Maroto 2008)
L'Arbreda	42.1609	2.74643	H	ARBRED-H	Aurignacian	Proto-Aurignacian	C14	–	Beta46690	Charcoal	–	>33500	–	0									–	–	–	–	–	Soler and Maroto 1993	No	Minimum age only
L'Arbreda	42.1609	2.74643	H	ARBRED-H	Aurignacian	Proto-Aurignacian	AMS	–	OxA3730	Bone	AI	35480	820	820	intcal20	0	0	41265 to 39783	NA to NA	42012 to 39043	NA to NA	40519	–	–	–	–	-19.9	Hedges et al. 1994	Yes
L'Arbreda	42.1609	2.74643	H	ARBRED-H	Aurignacian	Proto-Aurignacian	AMS	E2BE 111-1	AA-3779	Charcoal	–	37700	1000	1000	intcal20	0	0	42541 to 41477	NA to NA	42971 to 40753	NA to NA	42011	–	–	–	–	–	Bischoff et al. 1989	Provisionally	High standard deviation
L'Arbreda	42.1609	2.74643	H	ARBRED-H	Aurignacian	Proto-Aurignacian	AMS	E2BE 111-2	AA-3780	Charcoal	–	37700	1000	1000	intcal20	0	0	42541 to 41477	NA to NA	42971 to 40753	NA to NA	42011	–	–	–	–	–	Bischoff et al. 1989	Provisionally	High standard deviation
L'Arbreda	42.1609	2.74643	H	ARBRED-H	Aurignacian	Proto-Aurignacian	AMS	E2BE 111-3	AA-3781	Charcoal	–	39900	1300	1300	intcal20	0	0	44134 to 42557	NA to NA	45018 to 42021	NA to NA	43394	–	–	–	–	–	Bischoff et al. 1989	Provisionally	High standard deviation
L'Arbreda	42.1609	2.74643	H	ARBRED-H	Aurignacian	Proto-Aurignacian	AMS	E2BE 111-4	AA-3782	Charcoal	–	38700	1200	1200	intcal20	0	0	43295 to 41880	NA to NA	44261 to 41284	NA to NA	42616	–	–	–	–	–	Bischoff et al. 1989	Provisionally	High standard deviation
L'Arbreda	42.1609	2.74643	H	ARBRED-H	Aurignacian	Proto-Aurignacian	AMS	–	SANU-29014	Bone	AF	31900	530	530	intcal20	0	0	36807 to 35668	NA to NA	37508 to 35206	NA to NA	36257	2.5	45.3	–	3.2	-19.7	Wood et al. 2014	Yes		Ultrafiltration additionally preceded by a series of solvent washes as a precaution against the possible addition of glue
L'Arbreda	42.1609	2.74643	H	ARBRED-H	Aurignacian	Proto-Aurignacian	AMS	–	SANU-29017	Bone	AF	34800	760	760	intcal20	0	0	40815 to 39219	NA to NA	41271 to 37749	NA to NA	39885	1.5	42.1	–	3.2	-19.4	Wood et al. 2014	Yes		Ultrafiltration additionally preceded by a series of solvent washes as a precaution against the possible addition of glue
L'Arbreda	42.1609	2.74643	H	ARBRED-H	Aurignacian	Proto-Aurignacian	AMS	–	OxA-21663	Bone	AF	32100	450	450	intcal20	0	0	36973 to 36035	NA to NA	37472 to 35474	NA to NA	36470	4.4	45.6	–	3.2	-19.4	Wood et al. 2014	Yes		Ultrafiltration additionally preceded by a series of solvent washes as a precaution against the possible addition of glue
L'Arbreda	42.1609	2.74643	H	ARBRED-H	Aurignacian	Proto-Aurignacian	AMS	–	OxA-21664	Bone	AF	35900	650	650	intcal20	0	0	41568 to 40396	NA to NA	41951 to 39769	NA to NA	40932	6.4	44.8	–	3.2	-20.7	Wood et al. 2014	Yes		Ultrafiltration additionally preceded by a series of solvent washes as a precaution against the possible addition of glue
L'Arbreda	42.1609	2.74643	H	ARBRED-H	Aurignacian	Proto-Aurignacian	AMS	–	OxA-21665	Bone	AF	35850	700	700	intcal20	0	0	41537 to 40272	NA to NA	41963 to 39663	NA to NA	40877	3	42.9	–	3.2	-18.8	Wood et al. 2014	Yes		Ultrafiltration additionally preceded by a series of solvent washes as a precaution against the possible addition of glue
L'Arbreda	42.1609	2.74643	H	ARBRED-H	Aurignacian	Proto-Aurignacian	AMS	–	OxA-21674	Bone	AF	33800	550	550	intcal20	0	0	39394 to 37810	NA to NA	39944 to 37060	NA to NA	38625	3.2	43.7	–	3.2	-19.7	Wood et al. 2014	Yes		Ultrafiltration additionally preceded by a series of solvent washes as a precaution against the possible addition of glue
L'Arbreda	42.1609	2.74643	H	ARBRED-H	Aurignacian	Proto-Aurignacian	AMS	–	OxA-21784	Bone	AF	36000	700	700	intcal20	0	0	41707 to 40495	NA to NA	42033 to 39782	NA to NA	41007	3.7	43.1	–	3.2	-18.3	Wood et al. 2014	Yes		Ultrafiltration additionally preceded by a series of solvent washes as a precaution against the possible addition of glue
L'Arbreda	42.1609	2.74643	H	ARBRED-H	Aurignacian	Proto-Aurignacian	AMS	–	SANU-29016	Bone	AF	35700	830	830									1.5	34.5	–	3.2	-19.8	Wood et al. 2014	No	Low %C, unreliable date	Ultrafiltration additionally preceded by a series of solvent washes as a precaution against the possible addition of glue
L'Arbreda	42.1609	2.74643	H	ARBRED-H	Aurignacian	Proto-Aurignacian	AMS	–	SANU-29018	Bone	AF	32100	540	540									1.5	38.4	–	3.2	-19	Wood et al. 2014	No	Low %C, unreliable date	Ultrafiltration additionally preceded by a series of solvent washes as a precaution against the possible addition of glue
Labeko Koba	43.0556	-2.48829	IV	LKOBA-IV	Aurignacian	Early Aurignacian	AMS	–	OxA-21768	Bone	AF	33600	500	500	intcal20	0	0	39174 to 37706	NA to NA	39630 to 37016	NA to NA	38403	1.5	43.1	–	3.4	-19.1	Wood et al. 2014	Yes
Labeko Koba	43.0556	-2.48829	IV	LKOBA-IV	Aurignacian	Early Aurignacian	AMS	–	OxA-21780	Bone	AF	33550	550	550	intcal20	0	0	39177 to 37615	NA to NA	39694 to 36875	NA to NA	38337	1.1	43.4	–	3.3	-19.4	Wood et al. 2014	Yes
Labeko Koba	43.0556	-2.48829	IV	LKOBA-IV	Aurignacian	Early Aurignacian	AMS	–	Ua-3323	Bone	–	21665	305	305									–	–	–	–	-21	Arrizabalaga 2000a	No	Too young for an Early Aurignacian assemblage
Labeko Koba	43.0556	-2.48829	V	LKOBA-V	Aurignacian	Early Aurignacian	AMS	–	OxA-21779	Bone	AF	34650	600	600	intcal20	0	0	40519 to 39241	NA to NA	41066 to 38102	NA to NA	39786	3.2	43.9	–	3.2	-19.2	Wood et al. 2014	Yes
Labeko Koba	43.0556	-2.48829	V	LKOBA-V	Aurignacian	Early Aurignacian	AMS	–	OxA-21767	Bone	AF	34750	600	600	intcal20	0	0	40556 to 39333	NA to NA	41143 to 38348	NA to NA	39895	1.8	41.2	–	3.2	-20.5	Wood et al. 2014	Yes
Labeko Koba	43.0556	-2.48829	V	LKOBA-V	Aurignacian	Early Aurignacian	AMS	–	Ua-3035	Bone	–	23365	350	350									–	–	–	–	-20.62	Arrizabalaga 2000a	No	Bone collagen fraction said to be of low quality
Labeko Koba	43.0556	-2.48829	V	LKOBA-V	Aurignacian	Early Aurignacian	AMS	–	Ua-3322	Bone	–	30615	820	820									–	–	–	–	-21	Arrizabalaga 2000a	No	Too young for an Early Aurignacian assemblage
Labeko Koba	43.0556	-2.48829	VI	LKOBA-VI	Aurignacian	Early Aurignacian	AMS	–	OxA-21794	Bone	AF	32200	450	450	intcal20	0	0	37042 to 36107	NA to NA	37611 to 35499	NA to NA	36579	1.8	42.8	–	3.3	-20.7	Wood et al. 2014	Provisionally	Younger than ages in overlying level
Labeko Koba	43.0556	-2.48829	VI	LKOBA-VI	Aurignacian	Early Aurignacian	AMS	–	OxA-21778	Bone	AF	35100	600	600	intcal20	0	0	40821 to 39674	NA to NA	41346 to 39120	NA to NA	40227	2.6	45.2	–	3.3	-19.4	Wood et al. 2014	Yes
Labeko Koba	43.0556	-2.48829	VII	LKOBA-VII	Aurignacian	Proto-Aurignacian	AMS	–	OxA-21793	Bone	AF	35400	650	650	intcal20	0	0	41094 to 39901	NA to NA	41610 to 39309	NA to NA	40488	2.8	43.6	–	3.3	-19.2	Wood et al. 2014	Yes	Reliable according to authors' criteria
Labeko Koba	43.0556	-2.48829	VII	LKOBA-VII	Aurignacian	Proto-Aurignacian	AMS	–	OxA-X-2314-43	Bone	AF	36500	750	750	intcal20	0	0	41997 to 40943	NA to NA	42270 to 40143	NA to NA	41377	1.3	43.4	–	3.2	-19.5	Wood et al. 2014	Yes	Reliable according to authors' criteria
Labeko Koba	43.0556	-2.48829	VII	LKOBA-VII	Aurignacian	Proto-Aurignacian	AMS	–	OxA-21766	Bone	AF	36850	800	800	intcal20	0	0	42143 to 41161	NA to NA	42441 to 40416	NA to NA	41575	2	43.6	–	3.3	-21.2	Wood et al. 2014	Yes	Reliable according to authors' criteria
Labeko Koba	43.0556	-2.48829	VII	LKOBA-VII	Aurignacian	Proto-Aurignacian	AMS	–	Ua-3320	Bone	–	26910	530	530									–	–	–	–	-21	Arrizabalaga 2000a	No	Too old for a Proto-Aurignacian assemblage
Labeko Koba	43.0556	-2.48829	VII	LKOBA-VII	Aurignacian	Proto-Aurignacian	AMS	–	Ua-3321	Bone	–	31455	915	915									–	–	–	–	-21	Arrizabalaga 2000a	No	Too old for a Proto-Aurignacian assemblage
Ekain	43.2367	-2.27556	IXb	EKAIN-IXb	Aurignacian	Evolved Aurignacian	C14	–	I-11.056	Bone	–	>30600	0	0										–	–	–	–	Altuna and Merino 1984	No	Measurement only provided minimum age
Ekain	43.2367	-2.27556	IXb	EKAIN-IXb	Aurignacian	Evolved Aurignacian	AMS	–	OxA-32423	Bone	Ultrafiltration	31140	400	400	intcal20	0	0	36037 to 35188	NA to NA	36228 to 34682	NA to NA	35521		43.7	4.4	3.2	-19.9	Marín-Arroyo et al. 2018	Yes		Same sample dated
Ekain	43.2367	-2.27556	IXb	EKAIN-IXb	Aurignacian	Evolved Aurignacian	AMS	–	OxA-32424	Bone	Ultrafiltration	31100	400	400	intcal20	0	0	36018 to 35142	NA to NA	36202 to 34662	NA to NA	35480		42.7	4.1	3.3	-19.7	Marín-Arroyo et al. 2018	Yes		Same sample dated
Aitzbitarte III	43.2628	-1.89543	Vb-central	AITZB-III-Vb-c	Aurignacian	Evolved Aurignacian	AMS	–	OxA-32416	Bone	Ultrafiltration	30990	390	390	intcal20	0	0	35753 to 34855	NA to NA	36127 to 34611	NA to NA	35362		42.9	2.9	3.2	-19.7	Marín-Arroyo et al. 2018	Yes
Aitzbitarte III	43.2628	-1.89543	Vb-central	AITZB-III-Vb-c	Aurignacian	Evolved Aurignacian	AMS	–	OxA-34932	Bone	Ultrafiltration	31130	390	390	intcal20	0	0	36024 to 35185	NA to NA	36210 to 34690	NA to NA	35512		44	16.1	3.2	-21.9	Marín-Arroyo et al. 2018	Yes
Aitzbitarte III	43.2628	-1.89543	Vb-central	AITZB-III-Vb-c	Aurignacian	Evolved Aurignacian	AMS	–	OxA-32417	Bone	Ultrafiltration	34900	600	600	intcal20	0	0	40648 to 39470	NA to NA	41245 to 38688	NA to NA	40046		44.4	9.5	3.2	-19.6	Marín-Arroyo et al. 2018	Provisionally	Outlier against two other dated samples
Aitzbitarte III	43.2628	-1.89543	Vb-central	AITZB-III-Vb-c	Aurignacian	Evolved Aurignacian	AMS	–	Ua-18468	–	–	31000	835	835	intcal20	0	0	36136 to 34612	NA to NA	37048 to 33884	NA to NA	35403		–	–	–	–	Altuna et al. 2011	Yes	Dates largely coherent with recently dated samples, although pretreatment methods different
Aitzbitarte III	43.2628	-1.89543	Vb-central	AITZB-III-Vb-c	Aurignacian	Evolved Aurignacian	AMS	–	Ua-21158	–	–	33605	1165	1165	intcal20	0	0	39696 to 36962	NA to NA	40930 to 35919	NA to NA	38352		–	–	–	–	Altuna et al. 2011	Yes
Aitzbitarte III	43.2628	-1.89543	Vb-central	AITZB-III-Vb-c	Aurignacian	Evolved Aurignacian	AMS	–	Ua-21159	–	–	31065	870	870	intcal20	0	0	36215 to 34602	NA to NA	37280 to 33808	NA to NA	35475		–	–	–	–	Altuna et al. 2011	Yes
Aitzbitarte III	43.2628	-1.89543	Vb-central	AITZB-III-Vb-c	Aurignacian	Evolved Aurignacian	AMS	–	Ua-21160	–	–	28010	600	600	intcal20	0	0	32918 to 31435	NA to NA	33712 to 31095	NA to NA	32223		–	–	–	–	Altuna et al. 2011	Yes
Aitzbitarte III	43.2628	-1.89543	Vb-central	AITZB-III-Vb-c	Aurignacian	Evolved Aurignacian	AMS	–	Ua-37963	–	–	31975	960	960	intcal20	0	0	37525 to 35283	NA to NA	38997 to 34616	NA to NA	36497		–	–	–	–	Altuna et al. 2011	Yes
El Castillo	43.2922	-3.96528	16	CAST-16	Aurignacian	Proto-Aurignacian	AMS	–	OxA22200	Bone	AF	38600	1000	1000	intcal20	0	0	43022 to 42004	NA to NA	43973 to 41417	NA to NA	42535	3.3	41.4	–	2.9	-22	Wood et al. 2018	Yes
El Castillo	43.2922	-3.96528	16	CAST-16	Aurignacian	Proto-Aurignacian	AMS	–	GifA-95539	Charcoal	–	34300	1000	1000									–	–	–	–	–	Cabrera Valdés et al. 1996	No	Four millenia younger than recent OxA dates
El Castillo	43.2922	-3.96528	18B1	CAST-18B	Transitional Aurignacian	Possibly Aurignacian	AMS	–	AA-2406	Charcoal	–	38500	1800	1800	intcal20	0	0	43851 to 43560	43477 to 41346	44744 to 39962	NA to NA	42486	–	–	–	–	–	Cabrera Valdés and Bischoff 1989	Provisionally	Broadly contemporaneous to recent AF dates of level 16
El Castillo	43.2922	-3.96528	18B2	CAST-18B	Transitional Aurignacian	Possibly Aurignacian	AMS	–	AA-2407	Charcoal	–	37700	1800	1800	intcal20	0	0	43063 to 40576	NA to NA	44462 to 39171	NA to NA	41861	–	–	–	–	–	Cabrera Valdés and Bischoff 1989	Provisionally	Younger than recent AF dates for level 16
El Castillo	43.2922	-3.96528	18B2	CAST-18B	Transitional Aurignacian	Possibly Aurignacian	AMS	–	OxA-2473	Charcoal	ZR	37100	2200	2200	intcal20	0	0	42937 to 39565	NA to NA	44352 to 37285	NA to NA	41254	60.4	63	–	–	-26.4	Cabrera Valdés et al. 1996	Provisionally	Younger than recent AF dates for level 16
El Castillo	43.2922	-3.96528	18B2	CAST-18B	Transitional Aurignacian	Possibly Aurignacian	AMS	–	OxA-2474	Charcoal	ZR	38500	1300	1300	intcal20	0	0	43222 to 41642	NA to NA	44288 to 41006	NA to NA	42495	60.2	63	–	–	-26.5	Cabrera Valdés et al. 1996	Provisionally	Broadly contemporaneous to recent AF dates of level 16
El Castillo	43.2922	-3.96528	18B	CAST-18B	Transitional Aurignacian	Possibly Aurignacian	AMS	–	OxA21972	Bone	AF	45800	2300	2300	intcal20	0	0	50915 to 45804	NA to NA	55000 to 53514	52706 to 44553	48616	2.7	44.3	–	3.2	-20.8	Wood et al. 2018	Provisionally	Calibrated date may extend beyond calibration curve
El Castillo	43.2922	-3.96528	18B	CAST-18B	Transitional Aurignacian	Possibly Aurignacian	AMS	–	OxA21973	Bone	AF	46000	2400	2400	intcal20	0	0	51316 to 45987	NA to NA	55000 to 53377	52802 to 44677	48855	2.4	43.8	–	3.2	-19.4	Wood et al. 2018	Provisionally	Calibrated date may extend beyond calibration curve
El Castillo	43.2922	-3.96528	18B2	CAST-18B	Transitional Aurignacian	Possibly Aurignacian	AMS	–	OxA-2475	Charcoal	ZR	40700	1600	1600									48.9	23.1	–	–	-25.1	Cabrera Valdés et al. 1996	No	Low %C, unreliable date
El Castillo	43.2922	-3.96528	18C	CAST-18C	Transitional Aurignacian	Possibly Aurignacian	AMS	–	AA-2405	Charcoal	–	40000	2100	2100	intcal20	0	0	44811 to 42197	NA to NA	46555 to 40904	NA to NA	43553	–	–	–	–	–	Cabrera Valdés and Bischoff 1989	Provisionally	Younger than recent AF dates for level 18B and 18C
El Castillo	43.2922	-3.96528	18C	CAST-18C	Transitional Aurignacian	Possibly Aurignacian	AMS	–	GifA-89147	Charcoal	–	39500	2000	2000	intcal20	0	0	44517 to 42045	NA to NA	45905 to 40652	NA to NA	43202	–	–	–	–	–	Cabrera Valdés et al. 1996	Provisionally	Younger than recent AF dates for level 18B and 18C
El Castillo	43.2922	-3.96528	18C	CAST-18C	Transitional Aurignacian	Possibly Aurignacian	AMS	–	OxA-2476	Charcoal	ZR	40700	1500	1500	intcal20	0	0	44683 to 42786	NA to NA	45872 to 42249	NA to NA	43868	60.6	56.7	–	–	-26.4	Cabrera Valdés et al. 1996	Provisionally	Younger than recent AF dates for level 18B and 18C
El Castillo	43.2922	-3.96528	18C	CAST-18C	Transitional Aurignacian	Possibly Aurignacian	AMS	–	OxA-2477	Charcoal	ZR	41100	1700	1700	intcal20	0	0	45140 to 42850	NA to NA	46679 to 42221	NA to NA	44171	61	50	–	–		Cabrera Valdés et al. 1996	Provisionally	Younger than recent AF dates for level 18B and 18C
El Castillo	43.2922	-3.96528	18C	CAST-18C	Transitional Aurignacian	Possibly Aurignacian	AMS	–	OxA-2478	Charcoal	ZR	39800	1400	1400	intcal20	0	0	44150 to 42475	NA to NA	45158 to 41851	NA to NA	43351	56.1	60	–	–	-26.6	Cabrera Valdés et al. 1996	Provisionally	Younger than recent AF dates for level 18B and 18C
El Castillo	43.2922	-3.96528	18C	CAST-18C	Transitional Aurignacian	Possibly Aurignacian	AMS	–	OxA22403	Bone	AF	42700	1600	1600	intcal20	0	0	46787 to 44096	NA to NA	48010 to 42947	NA to NA	45383	2.7	43.6	–	3.2	-21.7	Wood et al. 2018	Provisionally	Calibrated date may extend beyond calibration curve
El Castillo	43.2922	-3.96528	18C	CAST-18C	Transitional Aurignacian	Possibly Aurignacian	AMS	–	OxA22202	Bone	AF	43100	1700	1700	intcal20	0	0	47235 to 44325	NA to NA	48593 to 42989	NA to NA	45750	2.5	41.8	–	3	-20.5	Wood et al. 2018	Provisionally	Calibrated date may extend beyond calibration curve
El Castillo	43.2922	-3.96528	18C	CAST-18C	Transitional Aurignacian	Possibly Aurignacian	AMS	–	OxA22203	Bone	AF	42000	1500	1500	intcal20	0	0	45839 to 43745	43704 to 43410	47191 to 42652	NA to NA	44788	1.8	41.4	–	3	-20.3	Wood et al. 2018	Provisionally	Calibrated date may extend beyond calibration curve
La Viña	43.3132	-5.82711	XII	VIÑA-XII	Aurignacian	Early/Evolved Aurignacian	AMS	–	OxA-21689	Bone	AF	31500	400	400	intcal20	0	0	36205 to 35453	NA to NA	36677 to 35065	34997 to 34924	35838	1.4	45	–	3.3	-19.8	Wood et al. 2014	Yes
La Viña	43.3132	-5.82711	XII	VIÑA-XII	Aurignacian	Early/Evolved Aurignacian	AMS	–	OxA-21678	Bone	AF	31600	400	400	intcal20	0	0	36282 to 35509	NA to NA	36820 to 35199	NA to NA	35926	1.5	43.7	–	3.3	-20.2	Wood et al. 2014	Yes
La Viña	43.3132	-5.82711	XIII	VIÑA-XIII	Aurignacian	Early Aurignacian	AMS	–	GifA-95463	Charcoal	–	31860	680	680	intcal20	0	0	36923 to 35457	NA to NA	38057 to 37924	37840 to 34662	36250	–	–	–	–	–	Fortea 1999	Yes
La Viña	43.3132	-5.82711	XIII	VIÑA-XIII	Aurignacian	Early Aurignacian	AMS	–	OxA-21845	Bone	AF	30650	360	360	intcal20	0	0	35329 to 34650	NA to NA	35770 to 34376	NA to NA	35022	2	45.8	–	3.4	-20.6	Wood et al. 2014	Provisionally	Statistically identical to samples from XII	Authors comment on possibility that XIII was deposited slowly or that there is mixing with overlying XII
La Viña	43.3132	-5.82711	XIII	VIÑA-XIII	Aurignacian	Early Aurignacian	AMS	–	OxA-21705	Bone	AF	31160	380	380	intcal20	0	0	36025 to 35223	NA to NA	36219 to 34720	NA to NA	35544	2.2	48	–	3.4	-20.2	Wood et al. 2014	Provisionally	Statistically identical to samples from XII	Authors comment on possibility that XIII was deposited slowly or that there is mixing with overlying XII
La Viña	43.3132	-5.82711	XIII	VIÑA-XIII	Aurignacian	Early Aurignacian	AMS	–	Lyon-15/OxA-4092	Bone	–	19930	220	220									1.8	–	–	–	-20.6	Fortea 1995	No	Anamalously young
La Viña	43.3132	-5.82711	XIII(inf.)	VIÑA-XIII(inf)	Aurignacian	Proto-Aurignacian	C14	–	Ly-6390	Charcoal	–	36500	750	750	intcal20	0	0	41997 to 40943	NA to NA	42270 to 40143	NA to NA	41377	–	–	–	–	–	Fortea 1995	Yes
Cueva Morín	43.3718	-3.84952	8	MORÍN-8	Aurignacian	Proto-Aurignacian	C14	–	SI-952	Charcoal	–	28435	540	540									–	–	–	–	–	Stuckenrath 1978	No	Significantly too young for a Proto-Aurignacian assemblage
Cueva Morín	43.3718	-3.84952	8	MORÍN-8	Aurignacian	Proto-Aurignacian	C14	–	SI-952A	Charcoal	–	28155	735	735									–	–	–	–	–	Stuckenrath 1978	No	Significantly too young for a Proto-Aurignacian assemblage
Cueva Morín	43.3718	-3.84952	8	MORÍN-8	Aurignacian	Proto-Aurignacian	C14	–	SI-956	Charcoal	–	28600	1285	1285									–	–	–	–	–	Stuckenrath 1978	No	Significantly too young for a Proto-Aurignacian assemblage
Cueva Morín	43.3718	-3.84952	8	MORÍN-8	Aurignacian	Proto-Aurignacian	AMS	–	GIFA-96263	Charcoal	ABA	36590	770	770	intcal20	0	0	42040 to 40999	NA to NA	42319 to 40197	NA to NA	41429	–	–	–	–	–	Maíllo et al. 2001, 2014	Provisionally	Younger than the oldest date for level 9	Sample from western section after it was cleaned
Cueva Morín	43.3718	-3.84952	8	MORÍN-8	Aurignacian	Proto-Aurignacian	AMS	–	OxA-19084	Charcoal	ABA	40060	350	350									–	60.4	–	–	-25.5	Maroto et al. 2012	No	Too old for a Proto-Aurignacian assemblage	Sample from profile of historic excavation
Cueva Morín	43.3718	-3.84952	9	MORÍN-9	Aurignacian	Proto-Aurignacian	AMS	–	GrA-33891	Charcoal	ABA	33430	250-230	240	intcal20	0	0	38745 to 37679	NA to NA	39167 to 37429	NA to NA	38266	–	60.3	–	–	-24.9	Maroto et al. 2012	Provisionally	Younger than expected for a Proto-Aurignacian assemblage	Sample from profile of historic excavation
