# Supplementary material for: Unpacking lithic assemblage variability in the Early Upper Palaeolithic: A multivariate approach to the structure of the Iberian Aurignacian
Source: PLoS One. 2026 Mar 27;21(3):e0345202. doi: 10.1371/journal.pone.0345202 (PMC13028375; doi:10.1371/journal.pone.0345202)
Supplement: S1 File — (ZIP) [file pone.0345202.s005.zip]

Archive with 11 entries (10 files):
- Data/
- Data/Raw_dates.csv
- __MACOSX/Data/._Raw_dates.csv
- Data/.DS_Store
- __MACOSX/Data/._.DS_Store
- Data/Script.R
- __MACOSX/Data/._Script.R
- Data/Lithics.csv
- __MACOSX/Data/._Lithics.csv
- Data/READ_ME.rtf
- __MACOSX/Data/._READ_ME.rtf
