# Supplementary material for: Unpacking lithic assemblage variability in the Early Upper Palaeolithic: A multivariate approach to the structure of the Iberian Aurignacian
Source: PLoS One. 2026 Mar 27;21(3):e0345202. doi: 10.1371/journal.pone.0345202 (PMC13028375; doi:10.1371/journal.pone.0345202)
Supplement: S1 File — (ZIP) [file pone.0345202.s005.zip › Data/Raw_dates.csv]

Site	Latitude	Longitude	Level	Assemblage.ID	Attributed.industry	Technocomplex	Method	Field.sample	Lab.code	Material	Pretreatment	Date.BP	SD	SD.numeric	Cal. BP	%Yield/collagen	%C	%N	C:N	δ13C (‰)	Reference	Accepted	Reason	Comments
Gorham's Cave	36.120084	-5.342117	CHm.5	GOR-CHm5	Not given	Indeterminate EUP	AMS	GORC96(511)	OxA-7074	Charcoal	ABA(RR)	30200	700	700		–	65.3	–	–	-24.2	Pettitt and Bailey 2000; Higham et al. 2012	Yes	Statistical agreement	From context 9, later named CHm.5
Gorham's Cave	36.120084	-5.342117	CHm.5	GOR-CHm5	Not given	Indeterminate EUP	AMS	GORC96(512a)	OxA-7075	Charcoal	ABA(RR)	29800	700	700		–	74.6	–	–	-27.3	Pettitt and Bailey 2000; Higham et al. 2012	Yes	Statistical agreement	From context 9, later named CHm.5; same sample
Gorham's Cave	36.120084	-5.342117	CHm.5	GOR-CHm5	Not given	Indeterminate EUP	AMS	GORC96(512b)	OxA-7076	Charcoal	ABA(RR)	30250	700	700		–	63.1	–	–	-25.2	Pettitt and Bailey 2000; Higham et al. 2012	Yes	Statistical agreement	From context 9, later named CHm.5; same sample
Gorham's Cave	36.120084	-5.342117	CHm.5	GOR-CHm5	Not given	Indeterminate EUP	AMS	GORC96(514)	OxA-7077	Charcoal	ABA(RR)	29250	650	650		–	65	–	–	-24.7	Pettitt and Bailey 2000; Higham et al. 2012	Yes	Statistical agreement	From context 9, later named CHm.5
Gorham's Cave	36.120084	-5.342117	CHm.5	GOR-CHm5	Not given	Indeterminate EUP	AMS	Gor97(1) 100	OxA-12649	Marine shell	–	29020	160	160		–	–	–	–	1.3	Higham et al. 2012	Yes	Statistical agreement	New approach dating shell carbonates
Bajondillo	36.623084	-4.49658	11	BAJO-11	Aurignacian	Evolved Aurignacian	TL	–	MAD-2482	Flint	–	26013	2777	2777							Córtes Sanchez 2007
Bajondillo	36.623084	-4.49658	11	BAJO-11	Aurignacian	Evolved Aurignacian	TL	–	MAD-2559	Flint	–	28019	2334	2334							Córtes Sanchez 2007
Bajondillo	36.623084	-4.49658	11	BAJO-11	Aurignacian	Evolved Aurignacian	AMS	–	Ua-17150	Sediment	–	33690	1195	1195		–	–	–	–	-23.6	Córtes Sanchez et al. 2019	No	High SD; possible carbon contaminants in sediment sample	See Wood et al. 2013 Supp. Info 5 for comments
Bajondillo	36.623084	-4.49658	11	BAJO-11	Aurignacian	Evolved Aurignacian	AMS	–	Ua-18050	Sediment	–	32770	1065	1065		–	–	–	–	-23.2	Córtes Sanchez et al. 2019	No	High SD; possible carbon contaminants in sediment sample	See Wood et al. 2013 Supp. Info 5 for comments
Bajondillo	36.623084	-4.49658	11	BAJO-11	Aurignacian	Evolved Aurignacian	AMS	–	CNA-3821.1.1	Marine shell	ABA	28880	240	240		–	–	–	–	0.7 ± 1.5	Córtes Sanchez et al. 2019	Yes
Bajondillo	36.623084	-4.49658	11	BAJO-11	Aurignacian	Evolved Aurignacian	AMS	–	CNA-3820.1.1	Marine shell	ABA	28970	240	240		–	–	–	–	-3.96 ± 1.50	Córtes Sanchez et al. 2019	Yes
Bajondillo	36.623084	-4.49658	11	BAJO-11	Aurignacian	Evolved Aurignacian	AMS	–	CNA-3878.1.1	Marine shell	ABA	29040	220	220		–	–	–	–	2.10 ± 1.50	Córtes Sanchez et al. 2019	Yes
Bajondillo	36.623084	-4.49658	11	BAJO-11	Aurignacian	Evolved Aurignacian	AMS	–	CNA-3817.1.1	Marine shell	ABA	29180	240	240		–	–	–	–	-0.10 ± 1.50	Córtes Sanchez et al. 2019	Yes
Bajondillo	36.623084	-4.49658	11	BAJO-11	Aurignacian	Evolved Aurignacian	AMS	–	CNA-3883.1.1	Terrestrial shell	ABA	31280	280	280		–	–	–	–	-1.70 ± 1.50	Córtes Sanchez et al. 2019	Yes
Bajondillo	36.623084	-4.49658	11	BAJO-11	Aurignacian	Evolved Aurignacian	AMS	–	CNA-3876.1.1	Marine shell	ABA	32780	340	340		–	–	–	–	-2.51 ± 1.50	Córtes Sanchez et al. 2019	Yes
La Boja	38.078726	-1.489724	OH15	ADB-15	Aurignacian	Late Aurignacian	AMS	2014-2903	VERA-6153	Charcoal	ABA	30548	+363/–347	355		–	–	–	–	-20.3 ± 1.8	Zilhão et al. 2017	Yes
La Boja	38.078726	-1.489724	OH16	ADB-16	Aurignacian	Late Aurignacian	AMS	2014-3046	VERA-6154	Charcoal	ABA	30686	+355/–340	348		–	–	–	–	-22.9 ± 1.4	Zilhão et al. 2017	Yes
La Boja	38.078726	-1.489724	OH17	ADB-17	Aurignacian	Evolved Aurignacian	OSL	–	C-L3906	–	–	32600	1900	1900							Zilhão et al. 2017
La Boja	38.078726	-1.489724	OH17	ADB-17	Aurignacian	Evolved Aurignacian	AMS	2012-1518	VERA-5853HS	Humic acids	ABA	29300	+300/–290	295		–	–	–	–	-21.0 ± 1.4	Zilhão et al. 2017	Yes		C14 age not calibrated in publication
La Boja	38.078726	-1.489724	OH17	ADB-17	Aurignacian	Evolved Aurignacian	AMS	2014-3129	VERA-6155HS	Humic acids	ABA	29230	+298/–287	293		–	–	–	–	-17.7 ± 1.7	Zilhão et al. 2017	Yes		C14 age not calibrated in publication
La Boja	38.078726	-1.489724	OH17	ADB-17	Aurignacian	Evolved Aurignacian	AMS	2014-3184	VERA-6156	Charcoal	ABA	30918	+359/–343	351		–	–	–	–	-26.8 ± 1.6	Zilhão et al. 2017	Yes
La Boja	38.078726	-1.489724	OH18	ADB-18	Aurignacian	Evolved Aurignacian	OSL	–	C-L3905	–	–	35800	2800	2800							Zilhão et al. 2017
La Boja	38.078726	-1.489724	OH18	ADB-18	Aurignacian	Evolved Aurignacian	AMS	2012-1352	VERA-5854	Charcoal	ABA	32080	+420/–400	410		–	–	–	–	-20.9 ± 1.0	Zilhão et al. 2017	Yes
La Boja	38.078726	-1.489724	OH18	ADB-18	Aurignacian	Evolved Aurignacian	AMS	2012-1352	VERA-5854HS	Humic acids	ABA	30090	+320/–310	315		–	–	–	–	-23.2 ± 1.2	Zilhão et al. 2017	Yes		C14 age not calibrated in publication
La Boja	38.078726	-1.489724	OH19	ADB-19	Aurignacian	Evolved Aurignacian	AMS	2014-3348	VERA-6157	Charcoal	ABA	33290	+494/–466	480		–	–	–	–	-22.4 ± 1.6	Zilhão et al. 2017	Yes
La Boja	38.078726	-1.489724	OH19	ADB-19	Aurignacian	Evolved Aurignacian	AMS	2014-3348	VERA-6157ABOxSC	Charcoal	ABOxSC	33179	+482/–455	469		–	–	–	–	-23.2 ± 1.4	Zilhão et al. 2017	Yes
La Boja	38.078726	-1.489724	OH19	ADB-19	Aurignacian	Evolved Aurignacian	AMS	2014-3348	VERA-6157_av	–	–	33233	335	335		–	–	–	–	–	Zilhão et al. 2017	Yes		Average of VERA6157 and VERA6157ABOxSC
La Boja	38.078726	-1.489724	OH19	ADB-19	Aurignacian	Evolved Aurignacian	AMS	2014-3421	VERA-6158HS	Humic acids	ABA	32331	+439/–417	428		–	–	–	–	-26.1 ± 1.9	Zilhão et al. 2017	Yes		C14 age not calibrated in publication
La Boja	38.078726	-1.489724	OH20	ADB-20	Aurignacian	Evolved Aurignacian	AMS	2012-1382	VERA-5855	Charcoal	ABA	32890	+430/–410	420		–	–	–	–	-22.6 ± 1.4	Zilhão et al. 2017	Yes
Cova Cendres	38.686	0.1552	XVI C	CEND-XVI-C	Aurignacian	Late/Evolved Aurignacian	AMS	A/B-17 2015.6*	Beta-437,199	Charcoal	–	28450	110	110		–	–	–	–	-23.7	Villaverde et al. 2019	Yes		Presumably AAA pretreatment but not said; *denotes sample taken from stratigraphic profile
Cova Cendres	38.686	0.1552	XVI C	CEND-XVI-C	Aurignacian	Late/Evolved Aurignacian	AMS	B-17 91	Beta-437,193	Charcoal	–	28690	160	160		–	–	–	–	-24	Villaverde et al. 2019	Yes		Presumably AAA pretreament but not said
Cova Cendres	38.686	0.1552	XVI C	CEND-XVI-C	Aurignacian	Late/Evolved Aurignacian	AMS	B-18 35/UE36	VERA-6427A	Charcoal	–	29270	260	260		–	–	–	–	-22.8 ± 1.6	Villaverde et al. 2019	Yes		Presumably ABA pretreament but not said
Cova Cendres	38.686	0.1552	XVI C	CEND-XVI-C	Aurignacian	Late/Evolved Aurignacian	AMS	B-18 35/UE36	VERA-6427ABOxSC	Charcoal	ABOxSC	29490	260	260		–	–	–	–	-21.0 ± 1.2	Villaverde et al. 2019	Yes
Cova Cendres	38.686	0.1552	XVI C	CEND-XVI-C	Aurignacian	Late/Evolved Aurignacian	AMS	B-18 37/UE41	VERA-6428A	Charcoal	–	26970	190	190		–	–	–	–	-21.9 ± 0.9	Villaverde et al. 2019	Yes		Presumably ABA pretreament but not said
Cova Cendres	38.686	0.1552	XVI C	CEND-XVI-C	Aurignacian	Late/Evolved Aurignacian	AMS	B-18 37/UE41	VERA-6428ABOxSC	Charcoal	–	27560	240	240		–	–	–	–	-22.7 ± 0.6	Villaverde et al. 2019	Yes
Gruta Pego do Diabo	38.862943	-9.219946	2	DIABO-2	Aurignacian	Late Aurignacian	C14	M13 (b)	ICEN-306	Charcoal	–	2400	80	80		–	–	–	–	-25	Zilhão et al. 2010	No	Holocene age
Gruta Pego do Diabo	38.862943	-9.219946	2 (spit 2a)	DIABO-2	Aurignacian	Late Aurignacian	C14	M11sc37+L11sc2	ICEN-490	Bone	–	23080	490	490		–	–	–	–	-19.1	Zilhão et al. 2010	No	Anomalously young	Authors state sample was potentially rejuvenated
Gruta Pego do Diabo	38.862943	-9.219946	2 (spit 2b)	DIABO-2	Aurignacian	Late Aurignacian	C14	M11sc38+L11sc31	ICEN-732	Bone	–	28120	+860/–780	820		–	–	–	–	-20.7	Zilhão et al. 2010	Yes
Gruta Pego do Diabo	38.862943	-9.219946	2 (spit 2a)	DIABO-2	Aurignacian	Late Aurignacian	AMS	M11-2/3	VERA-4050	Tooth	Gelatine, ultra.	30260	+330/–330	330		0.8	35		3	-20.4 ± 1.7	Zilhão et al. 2010	Yes	But collagen yields low for all teeth samples, dates should be viewed as minimum ages	See Wood et al. 2013 Supp. Info 5 for comments
Gruta Pego do Diabo	38.862943	-9.219946	2 (spit 2a)	DIABO-2	Aurignacian	Late Aurignacian	AMS	M11-2/3	VERA-4050UF1B	Tooth	Gelatine, ultra.	30290	+320/–310	315		0.2	–	–	–	-22.1 ± 0.7	Zilhão et al. 2010	Yes
Gruta Pego do Diabo	38.862943	-9.219946	2 (spit 2a)	DIABO-2	Aurignacian	Late Aurignacian	AMS	M11-2/3	VERA-4050UF2B	Tooth	Gelatine, ultra.	28820	+270/–260	265		0.1	–	–	–	-23.8 ± 0.7	Zilhão et al. 2010	Yes
Gruta Pego do Diabo	38.862943	-9.219946	2 (spit 2a)	DIABO-2	Aurignacian	Late Aurignacian	AMS	M11-9	VERA-4049	Tooth	Gelatine, ultra.	29810	+310/–300	305		0.6	38		3.1	-14.2 ± 6.1	Zilhão et al. 2010	Yes
Gruta Pego do Diabo	38.862943	-9.219946	2 (spit 2a)	DIABO-2	Aurignacian	Late Aurignacian	AMS	M11-9	VERA-4049UF2B	Tooth	Gelatine, ultra.	29640	+320/–310	315		0.4	–	–	–	-19.2 ± 0.8	Zilhão et al. 2010	Yes
Gruta Pego do Diabo	38.862943	-9.219946	2 (spit 2b)	DIABO-2	Aurignacian	Late Aurignacian	AMS	M11-24	VERA-4048	Tooth	Gelatine, ultra.	28320	+280/–270	275		1.1	36	–	3.1	-19.2 ± 0.9	Zilhão et al. 2010	Yes
Gruta Pego do Diabo	38.862943	-9.219946	2 (spit 2b)	DIABO-2	Aurignacian	Late Aurignacian	AMS	M11-24	VERA-4048B	Tooth	Gelatine, ultra.	27290	230	230		0.3	–	–	–	-18.6 ± 0.9	Zilhão et al. 2010	Yes
Gruta Pego do Diabo	38.862943	-9.219946	2 (spit 2b)	DIABO-2	Aurignacian	Late Aurignacian	AMS	M11-24	VERA-4048C	Tooth	Gelatine, ultra.	27740	230	230		0.8	–	–	–	-21.6 ± 0.7	Zilhão et al. 2010	Yes
Gruta Pego do Diabo	38.862943	-9.219946	2 (spit 2b)	DIABO-2	Aurignacian	Late Aurignacian	AMS	M11-24	VERA-4048UF1B	Tooth	Gelatine, ultra.	28040	250	250		0.2	–	–	–	-22.6 ± 0.7	Zilhão et al. 2010	Yes
Gruta Pego do Diabo	38.862943	-9.219946	2 (spit 2b)	DIABO-2	Aurignacian	Late Aurignacian	AMS	M11-28	VERA-4047	Tooth	Gelatine, ultra.	29090	270	270		0.9	33	–	3	-19.2 ± 1.3	Zilhão et al. 2010	Yes
Gruta Pego do Diabo	38.862943	-9.219946	2 (spit 2b)	DIABO-2	Aurignacian	Late Aurignacian	AMS	M11-28	VERA-4047UF1B	Tooth	Gelatine, ultra.	29150	+280/–270	275		0.5	–	–	–	-19.8 ± 0.6	Zilhão et al. 2010	Yes
Gruta Pego do Diabo	38.862943	-9.219946	2 (spit 2b)	DIABO-2	Aurignacian	Late Aurignacian	AMS	M11-28	VERA-4047UF2B	Tooth	Gelatine, ultra.	28360	+270/–260	265		0.5	–	–	–	-19.9 ± 0.5	Zilhão et al. 2010	Yes
Cova de les Malladetes	39.020956	-0.299627	XII (Z-II)	MALLAD-XII	Aurignacian	Late Aurignacian	C14	–	KN-1/926	Charcoal	–	29690	560	560		–	–	–	–	–	Fortea Pérez and Jordá Cerdá 1976	Provisionally	Dated before pretreatment methods	See Wood et al. 2013 Supp. Info 5 for comments
Cova de les Malladetes	39.020956	-0.299627	XII (Z-III)	MALLAD-XII	Aurignacian	Late Aurignacian	AMS	–	VERA-6508	Charcoal	ABA	30100	280	280		–	–	–	–	− 22.8 ± 0.7	Villaverde et al. 2021	Yes
Cova de les Malladetes	39.020956	-0.299627	XIII (Z-III)	MALLAD-XIII	Aurignacian	Evolved Aurignacian	AMS	–	VERA-6509	Charcoal	ABA	29520	270	270		–	–	–	–	− 25.0 ± 0.7	Villaverde et al. 2021	Yes
Cova de les Malladetes	39.020956	-0.299627	XIII (Z-III)	MALLAD-XIII	Aurignacian	Evolved Aurignacian	AMS	–	VERA-6510	Charcoal	ABA	32120	360	360		–	–	–	–	− 23.5 ± 0.8	Villaverde et al. 2021	Yes
Cova de les Malladetes	39.020956	-0.299627	XIII (Z-III)	MALLAD-XIII	Aurignacian	Evolved Aurignacian	AMS	–	VERA-6510ABOxSC	Charcoal	ABOxSC	32080	350	350		–	–	–	–	− 23.9 ± 0.7	Villaverde et al. 2021	Yes
Cova de les Malladetes	39.020956	-0.299627	XIII (Z-III)	MALLAD-XIII	Aurignacian	Evolved Aurignacian	AMS	–	VERA-6511	Charcoal	ABA	32160	360	360		–	–	–	–	− 25.1 ± 0.8	Villaverde et al. 2021	Yes
Cova de les Malladetes	39.020956	-0.299627	XIII (Z-III)	MALLAD-XIII	Aurignacian	Evolved Aurignacian	AMS	–	VERA-6511ABOxSC	Charcoal	ABOxSC	32400	360	360		–	–	–	–	− 23.4 ± 0.7	Villaverde et al. 2021	Yes
Cova de les Malladetes	39.020956	-0.299627	XIII (Z-III)	MALLAD-XIII	Aurignacian	Evolved Aurignacian	AMS	–	VERA-6512	Charcoal	ABA	31880	350	350		–	–	–	–	− 24.8 ± 0.7	Villaverde et al. 2021	Yes
Cova de les Malladetes	39.020956	-0.299627	XIVA	MALLAD-XIVA	Aurignacian	Evolved Aurignacian	AMS	–	VERA-6513	Charcoal	ABA	32560	370	370		–	–	–	–	− 24.3 ± 0.7	Villaverde et al. 2021	Yes
Cova de les Malladetes	39.020956	-0.299627	XIVA	MALLAD-XIVA	Aurignacian	Evolved Aurignacian	AMS	–	VERA-6513ABOxSC	Charcoal	ABOxSC	32860	380	380		–	–	–	–	− 22.8 ± 0.7	Villaverde et al. 2021	Yes
Cova de les Malladetes	39.020956	-0.299627	XIVA	MALLAD-XIVA	Aurignacian	Evolved Aurignacian	AMS	–	VERA-6514	Charcoal	ABA	33330	+460/−440	450		–	–	–	–	− 22.3 ± 0.7	Villaverde et al. 2021	Yes
Cova de les Malladetes	39.020956	-0.299627	XIVA	MALLAD-XIVA	Aurignacian	Evolved Aurignacian	AMS	–	VERA-6514ABOxSC	Charcoal	ABOxSC	33370	+410/−390	400		–	–	–	–	− 24.1 ± 0.8	Villaverde et al. 2021	Yes
Gato Preto	39.335774	-8.930301	C	PRETO-C	Aurignacian	Evolved Aurignacian	TL	–	–	Flint	–	36500	4500	4500		–	–	–	–	–	Zilhão 1997	Provisionally	Other TL dates from unit C together range from 5–40 lka BP
Lapa do Picareiro	39.530473	-8.653329	DD	LAPA-DD	Aurignacian	Possibly Aurignacian	AMS	A8.1330	MAMS-42275	Bone	Ultrafiltration	30790	120	120		1.5	37.7	14.3	3.1	-20.4	Haws et al. 2020	Yes
Lapa do Picareiro	39.530473	-8.653329	FF	LAPA-FF	Early Upper Palaeolithic	Possibly Aurignacian	AMS	–	Beta-247964	Charcoal	–	28610	300	300		–	–	–	–	–	Haws 2012	Provisionally	Outlier	Improper removal of contaminants?
Lapa do Picareiro	39.530473	-8.653329	FF	LAPA-FF	Early Upper Palaeolithic	Possibly Aurignacian	AMS	–	UGAMS-20479	Charcoal	–	32200	90	90		–	57.04	–	–	-24	Haws et al. 2020	Yes
Lapa do Picareiro	39.530473	-8.653329	FF	LAPA-FF	Early Upper Palaeolithic	Possibly Aurignacian	AMS	ZZ10.105	MAMS-42276	Bone	Ultrafiltration	32340	140	140		4.7	42.8	16.2	3.1	-20.8	Haws et al. 2020	Yes
Lapa do Picareiro	39.530473	-8.653329	FF	LAPA-FF	Early Upper Palaeolithic	Possibly Aurignacian	?	–	Wk-41259	Charcoal	–	33238	419	419		–	–	–	–	–	Haws et al. 2020	Yes		Failed sample?
Lapa do Picareiro	39.530473	-8.653329	FF	LAPA-FF	Early Upper Palaeolithic	Possibly Aurignacian	?	–	Wk-32219	Bone	Ultrafiltration	32997	263	263		0.27	43.02	–	3.25	-19.3	Haws et al. 2020	Yes		Failed sample?
Lapa do Picareiro	39.530473	-8.653329	GG-II (GG)	LAPA-GG	Aurignacian	Early Aurignacian	AMS	B8.1759	MAMS-42277	Bone	Ultrafiltration	33910	160	160		6.6	43.9	16.5	3.1	-20.5	Haws et al. 2020	Yes
Lapa do Picareiro	39.530473	-8.653329	GG-II (GG)	LAPA-GG	Aurignacian	Early Aurignacian	AMS	C8.1977	MAMS-42281	Bone	Ultrafiltration	33790	190	190		4	39.3	14.9	3.1	-19.6	Haws et al. 2020	Yes
Lapa do Picareiro	39.530473	-8.653329	GG-II (GG)	LAPA-GG	Aurignacian	Early Aurignacian	AMS	C7.2245	MAMS-44445	Bone	Ultrafiltration	33880	160	160		1.5	40	14.1	3.3	-19.7	Haws et al. 2020	Yes
Lapa do Picareiro	39.530473	-8.653329	GG-II (II)	LAPA-II	Aurignacian	Early Aurignacian	AMS	C10.397	MAMS-42282	Bone	Ultrafiltration	36670	220	220		2.8	36.7	14	3.1	-20	Haws et al. 2020	Yes
Lapa do Picareiro	39.530473	-8.653329	GG-II (II)	LAPA-II	Aurignacian	Early Aurignacian	AMS	C7.2274	MAMS-42278	Bone	Ultrafiltration	36390	210	210		6.1	44.2	16.5	3.1	-19.5	Haws et al. 2020	Yes
Cardina-Salto do Boi	40.979278	-7.100943	GFU 5/UA10	CARD-G5-A10	Aurignacian	Evolved Aurignacian	OSL	–	172211	–	–	33600	2000	2000		–	–	–	–	–	Aubry et al. 2020	Yes
La Malia	41.006673	-3.258484	LU-V	MALIA-LU-V	Aurignacian	Evolved Aurignacian	OSL	–	TAM19-1	–	–	27700	1700	1700		–	–	–	–	–	Sala et al. 2024	Yes
La Malia	41.006673	-3.258484	LU-V	MALIA-LU-V	Aurignacian	Evolved Aurignacian	AMS	MAL-6	OxA-38331	Bone	Ultrafiltration	31100	400	400		5	43.4	16.33	3.1	-20.6	Sala et al. 2024	Yes
La Malia	41.006673	-3.258484	LU-V	MALIA-LU-V	Aurignacian	Evolved Aurignacian	AMS	MAL-10	OxA-39951	Bone	Ultrafiltration	31060	410	410		2.1	43.8	15.97	3.2	-19.7	Sala et al. 2024	Yes
La Malia	41.006673	-3.258484	LU-V	MALIA-LU-V	Aurignacian	Evolved Aurignacian	AMS	MAL-16	OxA-42419	Bone	Ultrafiltration	28680	290	290		4.7	44.4	16.19	3.2	-19.8	Sala et al. 2024	Yes
La Malia	41.006673	-3.258484	LU-V	MALIA-LU-V	Aurignacian	Evolved Aurignacian	AMS	MAL-23	OxA-42418	Bone	Ultrafiltration	28950	300	300		1.7	42.8	15.13	3.3	-19.5	Sala et al. 2024	Yes
La Malia	41.006673	-3.258484	LU-V	MALIA-LU-V	Aurignacian	Evolved Aurignacian	AMS	MAL-29	OxA-X-3249-23*	Bone	Ultrafiltration	29800	1000	1000		0.4	39.7	14.47	3.2	-19.3	Sala et al. 2024	Provisionally	Collagen yield too low, although C:N ratio adequate
La Malia	41.006673	-3.258484	LU-V	MALIA-LU-V	Aurignacian	Evolved Aurignacian	AMS	MAL-30	OxA-43446	Bone	Ultrafiltration	28750	310	310		3.3	40.7	14.39	3.3	-20	Sala et al. 2024	Yes
La Malia	41.006673	-3.258484	LU-V	MALIA-LU-V	Aurignacian	Evolved Aurignacian	AMS	MAL-32	OxA-43582	Bone	Ultrafiltration	28790	310	310		2.1	42.1	15.84	3.1	-19.7	Sala et al. 2024	Yes
La Malia	41.006673	-3.258484	LU-V	MALIA-LU-V	Aurignacian	Evolved Aurignacian	AMS	MAL-34	OxA-X-3239-35*	Bone	Ultrafiltration	27670	310	310		0.7	39.1	14.72	3.1	-20.2	Sala et al. 2024	Provisionally	Collagen yield too low, although C:N ratio adequate
Cova Foradada (Calafell)	41.204801	1.580993	IIIc	FORC-IIIc	Aurignacian	Early Aurignacian	AMS	–	Beta-378800	Charcoal	AAA	30220	180	180		–	–	–	–	–	Morales et al. 2019	Yes
Cova Foradada (Calafell)	41.204801	1.580993	IIIc	FORC-IIIc	Aurignacian	Early Aurignacian	AMS	1(a)	Beta-378801	Charcoal	AAA	31690	180	180		–	–	–	–	–	Morales et al. 2019	Yes		Same sample
Cova Foradada (Calafell)	41.204801	1.580993	IIIc	FORC-IIIc	Aurignacian	Early Aurignacian	AMS	1(b)	OxA-34233	Charcoal	ABOxSC	33170	370	370		–	–	–	–	–	Morales et al. 2019	Yes
Cova Foradada (Calafell)	41.204801	1.580993	IIIc	FORC-IIIc	Aurignacian	Early Aurignacian	AMS	2(a)	Beta-414540	Charcoal	AAA	30770	180	180		–	–	–	–	–	Morales et al. 2019	Yes		Same sample
Cova Foradada (Calafell)	41.204801	1.580993	IIIc	FORC-IIIc	Aurignacian	Early Aurignacian	AMS	2(b)	OxA-34251	Charcoal	ABOxSC	32050	550	550		–	–	–	–	–	Morales et al. 2019	Yes
Cova Foradada (Calafell)	41.204801	1.580993	IIIc	FORC-IIIc	Aurignacian	Early Aurignacian	AMS	–	MAMS-33909	Bone	Ultrafiltration	30760	150	150		–	–	–	–	–	Morales et al. 2019	Yes		Same sample
Cova Gran	41.9271	0.8127	497D	GRAN-497D	Not given	Indeterminate EUP	TL	–	MAD-5502BIN	Flint	–	36610	4056	4056		–	–	–	–	–	Mora et al. 2018
Cova Gran	41.9271	0.8127	497D	GRAN-497D	Not given	Indeterminate EUP	AMS	–	OxA-19250	Marine shell	CarDS	26340	130	130		–	–	–	–	–	Mora et al. 2018	No	Considerably younger than charcoal dates	Publication suggests shell carbonate had not been completely purified
Cova Gran	41.9271	0.8127	497D	GRAN-497D	Not given	Indeterminate EUP	AMS	CG-7D-50	Beta-207578	Charcoal	AAA	32630	450	450		–	–	–	–	-22.7	Martínez-Moreno et al. 2010; Mora et al. 2018	Yes
Cova Gran	41.9271	0.8127	497D	GRAN-497D	Not given	Indeterminate EUP	AMS	CG-7D-49a	AA 68834a	Charcoal	A	32368	241	241		–	–	–	–	–	Martínez-Moreno et al. 2010; Mora et al. 2018	Yes		Same sample
Cova Gran	41.9271	0.8127	497D	GRAN-497D	Not given	Indeterminate EUP	AMS	CG-7D-49b	AA 68834b	Charcoal	ABA	33068	261	261		–	–	–	–	–	Martínez-Moreno et al. 2010; Mora et al. 2018	Yes
Cova Gran	41.9271	0.8127	497D	GRAN-497D	Not given	Indeterminate EUP	AMS	CG-7D-49c	AA 68834c	Charcoal	ABOx	34179	247	247		–	–	–	–	–	Martínez-Moreno et al. 2010; Mora et al. 2018	Yes
L'Arbreda	42.160939	2.746431	H	ARBRED-H	Aurignacian	Evolved Aurignacian	C14	–	Gif-6422	Charcoal	–	25830	400	400		–	–	–	–	–	Delibrias et al., 1987	No	Sample from area of material mixed with level G (Soler and Maroto 2008)
L'Arbreda	42.160939	2.746431	H	ARBRED-H	Aurignacian	Proto-Aurignacian	C14	–	Beta46690	Charcoal	–	>33500	–	0		–	–	–	–	–	Soler and Maroto 1993	No	Minimum age only
L'Arbreda	42.160939	2.746431	H	ARBRED-H	Aurignacian	Proto-Aurignacian	AMS	–	OxA3730	Bone	AI	35480	820	820		–	–	–	–	-19.9	Hedges et al. 1994	Yes
L'Arbreda	42.160939	2.746431	H	ARBRED-H	Aurignacian	Proto-Aurignacian	AMS	E2BE 111-1	AA-3779	Charcoal	–	37700	1000	1000		–	–	–	–	–	Bischoff et al. 1989	Provisionally	High standard deviation
L'Arbreda	42.160939	2.746431	H	ARBRED-H	Aurignacian	Proto-Aurignacian	AMS	E2BE 111-2	AA-3780	Charcoal	–	37700	1000	1000		–	–	–	–	–	Bischoff et al. 1989	Provisionally	High standard deviation
L'Arbreda	42.160939	2.746431	H	ARBRED-H	Aurignacian	Proto-Aurignacian	AMS	E2BE 111-3	AA-3781	Charcoal	–	39900	1300	1300		–	–	–	–	–	Bischoff et al. 1989	Provisionally	High standard deviation
L'Arbreda	42.160939	2.746431	H	ARBRED-H	Aurignacian	Proto-Aurignacian	AMS	E2BE 111-4	AA-3782	Charcoal	–	38700	1200	1200		–	–	–	–	–	Bischoff et al. 1989	Provisionally	High standard deviation
L'Arbreda	42.160939	2.746431	H	ARBRED-H	Aurignacian	Proto-Aurignacian	AMS	–	SANU-29014	Bone	AF	31900	530	530		2.5	45.3	–	3.2	-19.7	Wood et al. 2014	Yes		Ultrafiltration additionally preceded by a series of solvent washes as a precaution against the possible addition of glue
L'Arbreda	42.160939	2.746431	H	ARBRED-H	Aurignacian	Proto-Aurignacian	AMS	–	SANU-29016	Bone	AF	35700	830	830		1.5	34.5	–	3.2	-19.8	Wood et al. 2014	No	Low %C, unreliable date	Ultrafiltration additionally preceded by a series of solvent washes as a precaution against the possible addition of glue
L'Arbreda	42.160939	2.746431	H	ARBRED-H	Aurignacian	Proto-Aurignacian	AMS	–	SANU-29017	Bone	AF	34800	760	760		1.5	42.1	–	3.2	-19.4	Wood et al. 2014	Yes		Ultrafiltration additionally preceded by a series of solvent washes as a precaution against the possible addition of glue
L'Arbreda	42.160939	2.746431	H	ARBRED-H	Aurignacian	Proto-Aurignacian	AMS	–	SANU-29018	Bone	AF	32100	540	540		1.5	38.4	–	3.2	-19	Wood et al. 2014	No	Low %C, unreliable date	Ultrafiltration additionally preceded by a series of solvent washes as a precaution against the possible addition of glue
L'Arbreda	42.160939	2.746431	H	ARBRED-H	Aurignacian	Proto-Aurignacian	AMS	–	OxA-21663	Bone	AF	32100	450	450		4.4	45.6	–	3.2	-19.4	Wood et al. 2014	Yes		Ultrafiltration additionally preceded by a series of solvent washes as a precaution against the possible addition of glue
L'Arbreda	42.160939	2.746431	H	ARBRED-H	Aurignacian	Proto-Aurignacian	AMS	–	OxA-21664	Bone	AF	35900	650	650		6.4	44.8	–	3.2	-20.7	Wood et al. 2014	Yes		Ultrafiltration additionally preceded by a series of solvent washes as a precaution against the possible addition of glue
L'Arbreda	42.160939	2.746431	H	ARBRED-H	Aurignacian	Proto-Aurignacian	AMS	–	OxA-21665	Bone	AF	35850	700	700		3	42.9	–	3.2	-18.8	Wood et al. 2014	Yes		Ultrafiltration additionally preceded by a series of solvent washes as a precaution against the possible addition of glue
L'Arbreda	42.160939	2.746431	H	ARBRED-H	Aurignacian	Proto-Aurignacian	AMS	–	OxA-21674	Bone	AF	33800	550	550		3.2	43.7	–	3.2	-19.7	Wood et al. 2014	Yes		Ultrafiltration additionally preceded by a series of solvent washes as a precaution against the possible addition of glue
L'Arbreda	42.160939	2.746431	H	ARBRED-H	Aurignacian	Proto-Aurignacian	AMS	–	OxA-21784	Bone	AF	36000	700	700		3.7	43.1	–	3.2	-18.3	Wood et al. 2014	Yes		Ultrafiltration additionally preceded by a series of solvent washes as a precaution against the possible addition of glue
Labeko Koba	43.055608	-2.488295	IV	LKOBA-IV	Aurignacian	Early Aurignacian	AMS	–	Ua-3323	Bone	–	21665	305	305		–	–	–	–	-21	Arrizabalaga 2000a	No	Too young for an Early Aurignacian assemblage
Labeko Koba	43.055608	-2.488295	IV	LKOBA-IV	Aurignacian	Early Aurignacian	AMS	–	OxA-21768	Bone	AF	33600	500	500		1.5	43.1	–	3.4	-19.1	Wood et al. 2014	Yes
Labeko Koba	43.055608	-2.488295	IV	LKOBA-IV	Aurignacian	Early Aurignacian	AMS	–	OxA-21780	Bone	AF	33550	550	550		1.1	43.4	–	3.3	-19.4	Wood et al. 2014	Yes
Labeko Koba	43.055608	-2.488295	V	LKOBA-V	Aurignacian	Early Aurignacian	AMS	–	Ua-3035	Bone	–	23365	350	350		–	–	–	–	-20.62	Arrizabalaga 2000a	No	Bone collagen fraction said to be of low quality
Labeko Koba	43.055608	-2.488295	V	LKOBA-V	Aurignacian	Early Aurignacian	AMS	–	Ua-3322	Bone	–	30615	820	820		–	–	–	–	-21	Arrizabalaga 2000a	No	Too young for an Early Aurignacian assemblage
Labeko Koba	43.055608	-2.488295	V	LKOBA-V	Aurignacian	Early Aurignacian	AMS	–	OxA-21779	Bone	AF	34650	600	600		3.2	43.9	–	3.2	-19.2	Wood et al. 2014	Yes
Labeko Koba	43.055608	-2.488295	V	LKOBA-V	Aurignacian	Early Aurignacian	AMS	–	OxA-21767	Bone	AF	34750	600	600		1.8	41.2	–	3.2	-20.5	Wood et al. 2014	Yes
Labeko Koba	43.055608	-2.488295	VI	LKOBA-VI	Aurignacian	Early Aurignacian	AMS	–	OxA-21794	Bone	AF	32200	450	450		1.8	42.8	–	3.3	-20.7	Wood et al. 2014	Provisionally	Younger than ages in overlying level
Labeko Koba	43.055608	-2.488295	VI	LKOBA-VI	Aurignacian	Early Aurignacian	AMS	–	OxA-21778	Bone	AF	35100	600	600		2.6	45.2	–	3.3	-19.4	Wood et al. 2014	Yes
Labeko Koba	43.055608	-2.488295	VII	LKOBA-VII	Aurignacian	Proto-Aurignacian	AMS	–	Ua-3320	Bone	–	26910	530	530		–	–	–	–	-21	Arrizabalaga 2000a	No	Too old for a Proto-Aurignacian assemblage
Labeko Koba	43.055608	-2.488295	VII	LKOBA-VII	Aurignacian	Proto-Aurignacian	AMS	–	Ua-3321	Bone	–	31455	915	915		–	–	–	–	-21	Arrizabalaga 2000a	No	Too old for a Proto-Aurignacian assemblage
Labeko Koba	43.055608	-2.488295	VII	LKOBA-VII	Aurignacian	Proto-Aurignacian	AMS	–	OxA-21793	Bone	AF	35400	650	650		2.8	43.6	–	3.3	-19.2	Wood et al. 2014	Yes	Reliable according to authors' criteria
Labeko Koba	43.055608	-2.488295	VII	LKOBA-VII	Aurignacian	Proto-Aurignacian	AMS	–	OxA-X-2314-43	Bone	AF	36500	750	750		1.3	43.4	–	3.2	-19.5	Wood et al. 2014	Yes	Reliable according to authors' criteria
Labeko Koba	43.055608	-2.488295	VII	LKOBA-VII	Aurignacian	Proto-Aurignacian	AMS	–	OxA-21766	Bone	AF	36850	800	800		2	43.6	–	3.3	-21.2	Wood et al. 2014	Yes	Reliable according to authors' criteria
Ekain	43.236667	-2.275556	IXb	EKAIN-IXb	Aurignacian	Evolved Aurignacian	C14	–	I-11.056	Bone	–	>30600	0	0			–	–	–	–	Altuna and Merino 1984	No	Measurement only provided minimum age
Ekain	43.236667	-2.275556	IXb	EKAIN-IXb	Aurignacian	Evolved Aurignacian	AMS	–	OxA-32423	Bone	Ultrafiltration	31140	400	400			43.7	4.4	3.2	-19.9	Marín-Arroyo et al. 2018	Yes		Same sample dated
Ekain	43.236667	-2.275556	IXb	EKAIN-IXb	Aurignacian	Evolved Aurignacian	AMS	–	OxA-32424	Bone	Ultrafiltration	31100	400	400			42.7	4.1	3.3	-19.7	Marín-Arroyo et al. 2018	Yes		Same sample dated
Aitzbitarte III	43.26277778	-1.895429444	Vb-central	AITZB-III-Vb-c	Aurignacian	Evolved Aurignacian	AMS	–	OxA-32416	Bone	Ultrafiltration	30990	390	390			42.9	2.9	3.2	-19.7	Marín-Arroyo et al. 2018	Yes
Aitzbitarte III	43.26277778	-1.895429444	Vb-central	AITZB-III-Vb-c	Aurignacian	Evolved Aurignacian	AMS	–	OxA-34932	Bone	Ultrafiltration	31130	390	390			44	16.1	3.2	-21.9	Marín-Arroyo et al. 2018	Yes
Aitzbitarte III	43.26277778	-1.895429444	Vb-central	AITZB-III-Vb-c	Aurignacian	Evolved Aurignacian	AMS	–	OxA-32417	Bone	Ultrafiltration	34900	600	600			44.4	9.5	3.2	-19.6	Marín-Arroyo et al. 2018	Provisionally	Outlier against two other dated samples
Aitzbitarte III	43.26277778	-1.895429444	Vb-central	AITZB-III-Vb-c	Aurignacian	Evolved Aurignacian	AMS	–	Ua-18468	–	–	31000	835	835			–	–	–	–	Altuna et al. 2011	Yes	Dates largely coherent with recently dated samples, although pretreatment methods different
Aitzbitarte III	43.26277778	-1.895429444	Vb-central	AITZB-III-Vb-c	Aurignacian	Evolved Aurignacian	AMS	–	Ua-21158	–	–	33605	1165	1165			–	–	–	–	Altuna et al. 2011	Yes
Aitzbitarte III	43.26277778	-1.895429444	Vb-central	AITZB-III-Vb-c	Aurignacian	Evolved Aurignacian	AMS	–	Ua-21159	–	–	31065	870	870			–	–	–	–	Altuna et al. 2011	Yes
Aitzbitarte III	43.26277778	-1.895429444	Vb-central	AITZB-III-Vb-c	Aurignacian	Evolved Aurignacian	AMS	–	Ua-21160	–	–	28010	600	600			–	–	–	–	Altuna et al. 2011	Yes
Aitzbitarte III	43.26277778	-1.895429444	Vb-central	AITZB-III-Vb-c	Aurignacian	Evolved Aurignacian	AMS	–	Ua-37963	–	–	31975	960	960			–	–	–	–	Altuna et al. 2011	Yes
El Castillo	43.292222	-3.965278	16	CAST-16	Aurignacian	Proto-Aurignacian	AMS	–	GifA-95539	Charcoal	–	34300	1000	1000		–	–	–	–	–	Cabrera Valdés et al. 1996	No	Four millenia younger than recent OxA dates
El Castillo	43.292222	-3.965278	16	CAST-16	Aurignacian	Proto-Aurignacian	AMS	–	OxA22200	Bone	AF	38600	1000	1000		3.3	41.4	–	2.9	-22	Wood et al. 2018	Yes
El Castillo	43.292222	-3.965278	18B1	CAST-18B	Transitional Aurignacian	Possibly Aurignacian	AMS	–	AA-2406	Charcoal	–	38500	1800	1800		–	–	–	–	–	Cabrera Valdés and Bischoff 1989	Provisionally	Broadly contemporaneous to recent AF dates of level 16
El Castillo	43.292222	-3.965278	18B2	CAST-18B	Transitional Aurignacian	Possibly Aurignacian	AMS	–	AA-2407	Charcoal	–	37700	1800	1800		–	–	–	–	–	Cabrera Valdés and Bischoff 1989	Provisionally	Younger than recent AF dates for level 16
El Castillo	43.292222	-3.965278	18B2	CAST-18B	Transitional Aurignacian	Possibly Aurignacian	AMS	–	OxA-2473	Charcoal	ZR	37100	2200	2200		60.4	63	–	–	-26.4	Cabrera Valdés et al. 1996	Provisionally	Younger than recent AF dates for level 16
El Castillo	43.292222	-3.965278	18B2	CAST-18B	Transitional Aurignacian	Possibly Aurignacian	AMS	–	OxA-2474	Charcoal	ZR	38500	1300	1300		60.2	63	–	–	-26.5	Cabrera Valdés et al. 1996	Provisionally	Broadly contemporaneous to recent AF dates of level 16
El Castillo	43.292222	-3.965278	18B2	CAST-18B	Transitional Aurignacian	Possibly Aurignacian	AMS	–	OxA-2475	Charcoal	ZR	40700	1600	1600		48.9	23.1	–	–	-25.1	Cabrera Valdés et al. 1996	No	Low %C, unreliable date
El Castillo	43.292222	-3.965278	18B	CAST-18B	Transitional Aurignacian	Possibly Aurignacian	AMS	–	OxA21972	Bone	AF	45800	2300	2300		2.7	44.3	–	3.2	-20.8	Wood et al. 2018	Provisionally	Calibrated date may extend beyond calibration curve
El Castillo	43.292222	-3.965278	18B	CAST-18B	Transitional Aurignacian	Possibly Aurignacian	AMS	–	OxA21973	Bone	AF	46000	2400	2400		2.4	43.8	–	3.2	-19.4	Wood et al. 2018	Provisionally	Calibrated date may extend beyond calibration curve
El Castillo	43.292222	-3.965278	18C	CAST-18C	Transitional Aurignacian	Possibly Aurignacian	AMS	–	AA-2405	Charcoal	–	40000	2100	2100		–	–	–	–	–	Cabrera Valdés and Bischoff 1989	Provisionally	Younger than recent AF dates for level 18B and 18C
El Castillo	43.292222	-3.965278	18C	CAST-18C	Transitional Aurignacian	Possibly Aurignacian	AMS	–	GifA-89147	Charcoal	–	39500	2000	2000		–	–	–	–	–	Cabrera Valdés et al. 1996	Provisionally	Younger than recent AF dates for level 18B and 18C
El Castillo	43.292222	-3.965278	18C	CAST-18C	Transitional Aurignacian	Possibly Aurignacian	AMS	–	OxA-2476	Charcoal	ZR	40700	1500	1500		60.6	56.7	–	–	-26.4	Cabrera Valdés et al. 1996	Provisionally	Younger than recent AF dates for level 18B and 18C
El Castillo	43.292222	-3.965278	18C	CAST-18C	Transitional Aurignacian	Possibly Aurignacian	AMS	–	OxA-2477	Charcoal	ZR	41100	1700	1700		61	50	–	–		Cabrera Valdés et al. 1996	Provisionally	Younger than recent AF dates for level 18B and 18C
El Castillo	43.292222	-3.965278	18C	CAST-18C	Transitional Aurignacian	Possibly Aurignacian	AMS	–	OxA-2478	Charcoal	ZR	39800	1400	1400		56.1	60	–	–	-26.6	Cabrera Valdés et al. 1996	Provisionally	Younger than recent AF dates for level 18B and 18C
El Castillo	43.292222	-3.965278	18C	CAST-18C	Transitional Aurignacian	Possibly Aurignacian	AMS	–	OxA22403	Bone	AF	42700	1600	1600		2.7	43.6	–	3.2	-21.7	Wood et al. 2018	Provisionally	Calibrated date may extend beyond calibration curve
El Castillo	43.292222	-3.965278	18C	CAST-18C	Transitional Aurignacian	Possibly Aurignacian	AMS	–	OxA22202	Bone	AF	43100	1700	1700		2.5	41.8	–	3	-20.5	Wood et al. 2018	Provisionally	Calibrated date may extend beyond calibration curve
El Castillo	43.292222	-3.965278	18C	CAST-18C	Transitional Aurignacian	Possibly Aurignacian	AMS	–	OxA22203	Bone	AF	42000	1500	1500		1.8	41.4	–	3	-20.3	Wood et al. 2018	Provisionally	Calibrated date may extend beyond calibration curve
La Viña	43.31322	-5.82711	XII	VIÑA-XII	Aurignacian	Early/Evolved Aurignacian	AMS	–	OxA-21689	Bone	AF	31500	400	400		1.4	45	–	3.3	-19.8	Wood et al. 2014	Yes
La Viña	43.31322	-5.82711	XII	VIÑA-XII	Aurignacian	Early/Evolved Aurignacian	AMS	–	OxA-21678	Bone	AF	31600	400	400		1.5	43.7	–	3.3	-20.2	Wood et al. 2014	Yes
La Viña	43.31322	-5.82711	XIII	VIÑA-XIII	Aurignacian	Early Aurignacian	AMS	–	GifA-95463	Charcoal	–	31860	680	680		–	–	–	–	–	Fortea 1999	Yes
La Viña	43.31322	-5.82711	XIII	VIÑA-XIII	Aurignacian	Early Aurignacian	AMS	–	Lyon-15/OxA-4092	Bone	–	19930	220	220		1.8	–	–	–	-20.6	Fortea 1995	No	Anamalously young
La Viña	43.31322	-5.82711	XIII	VIÑA-XIII	Aurignacian	Early Aurignacian	AMS	–	OxA-21845	Bone	AF	30650	360	360		2	45.8	–	3.4	-20.6	Wood et al. 2014	Provisionally	Statistically identical to samples from XII	Authors comment on possibility that XIII was deposited slowly or that there is mixing with overlying XII
La Viña	43.31322	-5.82711	XIII	VIÑA-XIII	Aurignacian	Early Aurignacian	AMS	–	OxA-21705	Bone	AF	31160	380	380		2.2	48	–	3.4	-20.2	Wood et al. 2014	Provisionally	Statistically identical to samples from XII	Authors comment on possibility that XIII was deposited slowly or that there is mixing with overlying XII
La Viña	43.31322	-5.82711	XIII(inf.)	VIÑA-XIII(inf)	Aurignacian	Proto-Aurignacian	C14	–	Ly-6390	Charcoal	–	36500	750	750		–	–	–	–	–	Fortea 1995	Yes
Cueva Morín	43.371778	-3.849525	8	MORÍN-8	Aurignacian	Proto-Aurignacian	AMS	–	OxA-19084	Charcoal	ABA	40060	350	350		–	60.4	–	–	-25.5	Maroto et al. 2012	No	Too old for a Proto-Aurignacian assemblage	Sample from profile of historic excavation
Cueva Morín	43.371778	-3.849525	8	MORÍN-8	Aurignacian	Proto-Aurignacian	AMS	–	GIFA-96263	Charcoal	ABA	36590	770	770		–	–	–	–	–	Maíllo et al. 2001, 2014	Provisionally	Younger than the oldest date for level 9	Sample from western section after it was cleaned
Cueva Morín	43.371778	-3.849525	8	MORÍN-8	Aurignacian	Proto-Aurignacian	C14	–	SI-952	Charcoal	–	28435	540	540		–	–	–	–	–	Stuckenrath 1978	No	Significantly too young for a Proto-Aurignacian assemblage
Cueva Morín	43.371778	-3.849525	8	MORÍN-8	Aurignacian	Proto-Aurignacian	C14	–	SI-952A	Charcoal	–	28155	735	735		–	–	–	–	–	Stuckenrath 1978	No	Significantly too young for a Proto-Aurignacian assemblage
Cueva Morín	43.371778	-3.849525	8	MORÍN-8	Aurignacian	Proto-Aurignacian	C14	–	SI-956	Charcoal	–	28600	1285	1285		–	–	–	–	–	Stuckenrath 1978	No	Significantly too young for a Proto-Aurignacian assemblage
Cueva Morín	43.371778	-3.849525	9	MORÍN-9	Aurignacian	Proto-Aurignacian	AMS	–	GrA-33891	Charcoal	ABA	33430	250-230	240		–	60.3	–	–	-24.9	Maroto et al. 2012	Provisionally	Younger than expected for a Proto-Aurignacian assemblage	Sample from profile of historic excavation
