# Supplementary material for: Unpacking lithic assemblage variability in the Early Upper Palaeolithic: A multivariate approach to the structure of the Iberian Aurignacian
Source: PLoS One. 2026 Mar 27;21(3):e0345202. doi: 10.1371/journal.pone.0345202 (PMC13028375; doi:10.1371/journal.pone.0345202)
Supplement: S1 File — (ZIP) [file pone.0345202.s005.zip › Data/Script.R]

#### R script for paper: Unpacking lithic assemblage variability in the Early Upper Palaeolithic: 
####                     A multivariate approach to the structure of the Iberian Aurignacian
####
####
#### Author: Timo Canessa
#### Email: timothy.canessa@univie.ac.at
#### 
#### This script is divided into the following parts:
####    1) Lithic data import and preparation
####    2) Binary heatmap creation
####    3) Chronological data handling
####    4) Correspondence Analysis
####    5) Partial Mantel tests
####    6) Formatting and export of Supplementary Tables and Figures

# Load general packages
library(tidyverse)
library(tidyr)
library(dplyr)
library(readxl)
library(WriteXLS)
library(ggplot2)

# Set working directory
setwd(".../Output")

#######################################################################
###########   (1) Lithic data import and preparation    ###############
#######################################################################

# Import dataset
Dataset <- read_csv('.../Data/Lithics.csv')

# Keep relevant columns for Correspondence Analysis (Section 4)
CA_data <- Dataset[, c(1, 5, 8:53)]

# Group variables and replace columns
# Note: select function coded as dpylr::select due to conflict with another package
CA_data <- CA_data %>%
  mutate(BladeBlanks= rowSums(across(c(Blades.comp, Blades.frag)), na.rm = TRUE)) %>%
  dplyr::select(-Blades.comp, -Blades.frag) %>%
  mutate(BladeletBlanks = rowSums(across(c(Bladelets.comp, Bladelets.frag)), na.rm = TRUE)) %>%
  dplyr::select(-Bladelets.comp, -Bladelets.frag) %>%
  mutate(FlakeBlanks = rowSums(across(c(Flakes.comp, Flakes.frag)), na.rm = TRUE)) %>%
  dplyr::select(-Flakes.comp, -Flakes.frag) %>%
  mutate(BipolarTech = rowSums(across(c(Bipolar.blanks, Bipolar.cores)), na.rm = TRUE)) %>%
  dplyr::select(-Bipolar.blanks, -Bipolar.cores) %>%
  mutate(DiscoidalTech = rowSums(across(c(Discoidal.flakes, Discoidal.cores)), na.rm = TRUE)) %>%
  dplyr::select(-Discoidal.flakes, -Discoidal.cores) %>%
  mutate(LevalloisTech = rowSums(across(c(Levallois.flakes.comp, Levallois.flakes.frag, Levallois.points, Levallois.cores)), na.rm = TRUE)) %>%
  dplyr::select(-Levallois.flakes.comp, -Levallois.flakes.frag, -Levallois.points, -Levallois.cores) %>%
  mutate(CoreWorking = rowSums(across(c(Core.tablets, Core.adjustment, Core.adjustment.frag, Crested.pieces)), na.rm = TRUE)) %>%
  dplyr::select(-Core.tablets, -Core.adjustment, -Core.adjustment.frag, -Crested.pieces) %>%
  mutate(Burins = rowSums(across(c(BurinTruncation, Burin)), na.rm = TRUE)) %>%
  dplyr::select(-BurinTruncation, -Burin) %>%
  mutate(Ret.MISC = rowSums(across(c(MISC.ret.comp, MISC.ret.frag)), na.rm = TRUE)) %>%
  dplyr::select(-MISC.ret.comp, -MISC.ret.frag) %>%
  mutate(MP.Points = rowSums(across(c(RetouchedLevalloisPoint, MousterianPoint)), na.rm = TRUE)) %>%
  dplyr::select(-RetouchedLevalloisPoint, -MousterianPoint)

# Additionally, merge Flake.cores and Flake.core.frag as the only
# assemblage with Flake.core.frag has complete flake cores...
CA_data <- CA_data %>%
  mutate(FlakeCores = rowSums(across(c(Flake.cores, Flake.core.frag)), na.rm = TRUE)) %>%
  dplyr::select(-Flake.cores, -Flake.core.frag)

# Reconvert to presence-absence dataset as the merging 
# of positive value cells will create values greater than 1
CA_data <- CA_data %>%
  mutate(across(-c(1,2), ~ ifelse(.x == 0, 0, 1)))

# Reorder columns
CA_data <- CA_data %>% 
  select(1:2, 23:29, 33, 3:7, 31, 8:17, 30, 18:20, 22, 32, 21)

#######################################################################
#####################   (2) Binary heatmap    #########################
#######################################################################
library(ggplot2)

# Make a new dataframe
Heatmap_data <- CA_data

# Remove 'Technocomplex' column
Heatmap_data <- Heatmap_data %>%
  select(-Technocomplex)

# Ensure correct factor levels for Assemblage.ID
Heatmap_data$Assemblage.ID <- factor(Heatmap_data[[1]], levels = unique(Heatmap_data[[1]]))

# Reshape data from wide to long format
Heatmap_long_data <- Heatmap_data %>%
  pivot_longer(cols = 2:32, names_to = "Artefact_Category", values_to = "Presence")

# Ensure correct factor levels for Artefact_Category
Heatmap_long_data$Artefact_Category <- factor(Heatmap_long_data$Artefact_Category, 
                                      levels = unique(Heatmap_long_data$Artefact_Category))

# Convert Presence to a factor for correct colour mapping
Heatmap_long_data$Presence <- factor(Heatmap_long_data$Presence)

# Set dividing lines for Technology, Typology and Atypical components
category_breaks_c <- c(13.5, 28.5, 31.5)

# Create binary heatmap
ggplot(Heatmap_long_data, aes(x = Artefact_Category, y = Assemblage.ID, fill = Presence)) +
  geom_tile(color = "white", size = 0.25) + 
  scale_fill_manual(values = c("0" = "grey", "1" = "black")) +  
  geom_vline(xintercept = as.numeric(category_breaks_c), colour = "white", size = 1.2) +
  theme_minimal() +
  theme(axis.text.x = element_text(angle = 90, hjust = 1, size = 9), 
        axis.text.y = element_text(size = 8)) +  
  labs(title = " ",
       x = "Techno-typology",
       y = "Assemblage",
       fill = "") +
  guides(fill = "none")  # Removes the legend

# OPTIONAL: change the order of assemblages in the plot so that those
# from multi-layered sites reflect stratigraphic relationships
Strat_order <- c("GOR-CHm5", "BAJO-11", "FDM-8", "ADB-20", "ADB-19", "ADB-18",
                 "ADB-17", "ADB-16", "ADB-15", "CEND-XVI-C", "DIABO-2", "MALLAD-XIVA",
                 "MALLAD-XIII", "MALLAD-XII", "PRETO-C", "LAPA-II", "LAPA-HH", "LAPA-GG",
                 "LAPA-FF", "LAPA-DD", "CARD-G5-A10","MALIA-LU-V", "FORC-IIIc", "GRAN-497D", 
                 "ARBRED-H", "LKOBA-VII", "LKOBA-VI","LKOBA-V", "LKOBA-IV", "LKOBA-III", 
                 "EKAIN-IXb", "AITZB-III-Vb-b", "AITZB-III-Vb-c", "CAST-18C", "CAST-18B", 
                 "CAST-16", "VIÑA-XIII(inf)", "VIÑA-XIII", "VIÑA-XII", "MORÍN-9", "MORÍN-8")

# Recreate binary heatmap
Heatmap_long_data$Assemblage.ID <- factor(
  Heatmap_long_data$Assemblage.ID, levels = Strat_order) # Set Strat_order as a factor for Assemblage.ID
Heatmap <- ggplot(
  Heatmap_long_data, aes(x = Artefact_Category, y = Assemblage.ID, fill = Presence)) +
  geom_tile(color = "white", size = 0.25) + 
  scale_fill_manual(values = c("0" = "grey", "1" = "black")) +  
  geom_vline(xintercept = as.numeric(category_breaks_c), colour = "white", size = 1.2) +
  theme_minimal() +
  theme(axis.text.x = element_text(angle = 90, hjust = 1, size = 9), 
        axis.text.y = element_text(size = 8)) +  
  labs(title = " ",
       x = "Techno-typology",
       y = "Assemblage",
       fill = "") +
  guides(fill = "none")  # Removes the legend
Heatmap # View plot

#######################################################################
##############    (3) Chronological data handling     #################
#######################################################################

#========== 3.1. Calibrate radiocarbon dates =========#
library(rcarbon)

# Import all C14, OSL and TL dates
# Note: FDM-8, LAPA-HH, LKOBA-III, AITZB-III-Vb-b are undated and therefore 
# not found in Raw_dates
Raw_dates <- read_csv('.../Data/Raw_dates.csv')

# Filter C14 dates and remove problematic samples and dates
c14_dates <- Raw_dates %>% filter(!Accepted %in% c("No") & !Method %in% c("OSL", "TL"))

# Create column with required calibration:
# If material is 'Marine shell' = Marine20 and if not = IntCal20
c14_dates$Calibration <- ifelse(c14_dates$Material == "Marine shell", "marine20", "intcal20")

# Set reservoir offsets for marine shell samples based on the Marine20 database of Heaton et al. 2020 
# Note: This is only relevant to BAJO-11 and GOR-CHm5. I used DeltaR and DeltaRError values from the closest locality 
c14_dates$resOffsets <- ifelse(c14_dates$Calibration == "marine20", -174, 0)
c14_dates$resErrors  <- ifelse(c14_dates$Calibration == "marine20", 35, 0)

# Ensure required columns are formatted correctly
c14_dates$Date.BP <- as.numeric(as.character(c14_dates$Date.BP))
c14_dates$SD.numeric <- as.numeric(as.character(c14_dates$SD.numeric))
c14_dates$resOffsets <- as.numeric(as.character(c14_dates$resOffsets))
c14_dates$resErrors  <- as.numeric(as.character(c14_dates$resErrors))
c14_dates$Calibration <- as.character(c14_dates$Calibration)

# Calibrate C14 dates and transform them to a dataframe
calibrated_dates <- rcarbon::calibrate(x = c14_dates$Date.BP, errors = c14_dates$SD.numeric, 
                                       calCurves= c14_dates$Calibration, resOffsets = c14_dates$resOffsets, 
                                       resErrors = c14_dates$resErrors, ids = c14_dates$Lab.code, normalised = FALSE)
df_calibrated_dates <- summary(calibrated_dates)

# Add calibrated ages to c14_dates dataframe
c14_dates$DateID <- df_calibrated_dates$DateID
c14_dates$MedianBP <- df_calibrated_dates$MedianBP
c14_dates$OneSigma_BP_1 <- df_calibrated_dates$OneSigma_BP_1
c14_dates$OneSigma_BP_2 <- df_calibrated_dates$OneSigma_BP_2
c14_dates$TwoSigma_BP_1 <- df_calibrated_dates$TwoSigma_BP_1
c14_dates$TwoSigma_BP_2 <- df_calibrated_dates$TwoSigma_BP_2

# Verify Lab.code and DateID columns are identical to ensure accurate merging of dataframes
identical(c14_dates[['Lab.code']],c14_dates[['DateID']]) # Result should be TRUE

#============= 3.2. Extract median ages ==============#
#
# A representative age for each is assemblage is needed for aspects of the
# Correspondence Analysis (Section 4) and partial Mantel tests (Section 5)

# Summarise each assemblage with a median age
bins <- c14_dates$Assemblage.ID
median_calBP <- rcarbon::binMed(calibrated_dates, bins) 
median_calib_dates <- data.frame(median_calBP)

# Verify 35 Assemblage.IDs correspond to the 35 rows of median_calib_dates
n_distinct(c14_dates$Assemblage.ID) # Line should return 35

# Make a new dataframe for computing temporal distances
assemblage_ages <- c14_dates %>% select(Assemblage.ID, Latitude, Longitude) # Extract columns
assemblage_ages <- assemblage_ages %>% distinct() # Remove duplicates 
assemblage_ages$MedianAgeBP <- median_calib_dates$median_calBP # And add median ages

#============= 3.3. Add OSL and TL dates =============#
#
# Note: this only applies to assemblages CARD-G5-A10 and PRETO-C 
# as they are the only assemblages with no C14 dates
#
# First make a dataframe with the above-mentioned assemblages
luminescence_dates <- Raw_dates %>% filter(Assemblage.ID %in% c("CARD-G5-A10", "PRETO-C"))  %>%
  select(Assemblage.ID, Latitude, Longitude, Date.BP) 
luminescence_dates <- luminescence_dates %>% rename_at('Date.BP',  ~'MedianAgeBP') # Rename Date.BP to MedianAgeBP
luminescence_dates$MedianAgeBP <- as.numeric(as.character(luminescence_dates$MedianAgeBP)) # Set to numeric

# And then merge the two dataframes and arrange the order 
# according to increasing latitude (i.e. the original order)
assemblage_ages <- bind_rows(list(assemblage_ages, luminescence_dates)) 
assemblage_ages <- assemblage_ages %>% arrange(Latitude)

#========== 3.4. Create combined dataframe ===========#
#
# Create a dataframe with all dated and undated assemblages:
# First make a dataframe with undated assemblages
undated_assemblages <-  Dataset %>%
  filter(Assemblage.ID %in% c("FDM-8", "LAPA-HH", "LKOBA-III", "AITZB-III-Vb-b"))
# Then select relevant columns
undated_assemblages <- undated_assemblages %>%
  select(Assemblage.ID, Latitude, Longitude)
# And add a MedianAgeBP column
undated_assemblages <- undated_assemblages %>%
  mutate(MedianAgeBP = NA)

# Now merge with assemblage_ages
Assemblage_chrono <- bind_rows(list(undated_assemblages, assemblage_ages)) 
Assemblage_chrono <- Assemblage_chrono %>% arrange(Latitude)

#######################################################################
#################    (4) Correspondence Analysis     ##################
#######################################################################
library(factoextra)
library(FactoMineR)

# Ensure data table is a dataframe
CA_data <- as.data.frame(CA_data)

# Set Assemblage.IDs as rownames and 'Technocomplex' as a factor 
# with custom order. This is needed for subsequent plotting  
rownames(CA_data) <- as.character(CA_data$Assemblage.ID)
CA_data$Technocomplex <- factor(CA_data$Technocomplex, levels = c("Proto-Aurignacian",
                                                            "Early Aurignacian",
                                                            "Early/Evolved Aurignacian",
                                                            "Evolved Aurignacian",
                                                            "Evolved/Late Aurignacian",
                                                            "Late/Evolved Aurignacian", 
                                                            "Late Aurignacian",
                                                            "Indeterminate EUP",
                                                            "Possibly Aurignacian"))

# Run CA without the first two columnns
CA_result <- CA(dplyr::select(CA_data, -c(Assemblage.ID, Technocomplex)), graph = FALSE)

# Extract and visualise eigenvalues
Eigenvalue <- get_eigenvalue(CA_result) 
ScreePlot <- fviz_eig(CA_result, addlabels = TRUE) +
  theme_bw() +
  theme(axis.title.x = element_text(size = 8),
        axis.title.y = element_text(size = 8),
        plot.title = element_text(size = 9))
ScreePlot # View plot

#================= 4.1. Row plots  ===================#

# Plot rows on Dims 1 and 2 and colour them by technocomplex
RowPlotTechnocomplex <- fviz_ca_row(CA_result, axes = c(1, 2), 
            col.row = "black",
            fill = CA_data$Technocomplex, 
            invisible =  c("quali"), # Removes phantom points from plot (took me a while to figure this out)
            repel = TRUE, shape = 21, 
            labelsize = 2, pointsize = 2,
            title = "A") +
  scale_fill_manual(name = "Technocomplex", values = c("#f4f6f7", "#d6eaf8", "#aed6f1", "#85c1e9", "#5dade2", 
                               "#3498db", "#2874a6", "#fad7a0", "#f39c12")) +
  theme_bw() +
  theme(text = element_text(color = "black"),
    legend.title = element_text(size = 9),
    legend.text = element_text(size = 8),
    axis.title.x = element_text(size = 9),
    axis.title.y = element_text(size = 9),
    plot.title = element_text(size = 10))
RowPlotTechnocomplex # View plot

# Plot rows on Dims 3 and 4 and colour them by technocomplex
fviz_ca_row(CA_result, axes = c(3, 4), 
            col.row = "black", 
            fill = CA_data$Technocomplex,
            invisible =  c("quali"), # Removes phantom points from plot
            repel = TRUE, shape = 21, 
            labelsize = 2, pointsize = 2,
            title = "Correspondence Analysis (Dimensions 3 & 4)") +
  scale_fill_manual(name = "Technocomplex", values = c("#f4f6f7", "#d6eaf8", "#aed6f1", "#85c1e9", "#5dade2", 
                               "#3498db", "#2874a6", "#fad7a0", "#f39c12")) +
  theme_bw() +
  theme(text = element_text(color = "black"),
    legend.title = element_text(size = 9),
    legend.text = element_text(size = 8),
    axis.title.x = element_text(size = 9),
    axis.title.y = element_text(size = 9),
    plot.title = element_text(size = 10))

# Note: As Dims 3 and 4 only account for 17%, the above 
# row plot does not feature in the publication

# Repeat the above plot but this time colour assemblages
# according to median ages
library(scales)

# Make an age scale 
ages_for_scale <- Assemblage_chrono$MedianAgeBP
# Define its colour composition and age range
grad_cols <- c("yellow", "orange", "red")
min_age <- 32000
max_age <- 44000

# Plot rows on Dims 1 and 2 coloured by median ages
RowPlotChronology <- fviz_ca_row(CA_result, axes = c(1,2),
                                 col.row = "black",
                                 fill = ages_for_scale,
                                 invisible = c("quali"),
                                 repel = TRUE, shape = 21,
                                 labelsize = 2, pointsize = 2,
                                 title = "B") +
  scale_fill_gradientn(name = "Median age cal BP",
                       colours = grad_cols, # From above
                       limits = c(min_age, max_age),
                       oob = scales::squish,     # Places the two ages just >44k within the defined range
                       na.value = "white",
                       breaks = seq(min_age, max_age, by = 4000)) + # Set the age intervals
  theme_bw() +
  theme(text = element_text(color = "black"),
    legend.title = element_text(size = 9),
    legend.text = element_text(size = 8),
    axis.title.x = element_text(size = 9),
    axis.title.y = element_text(size = 9),
    plot.title = element_text(size = 10))
RowPlotChronology # View plot

# Combine both plots
library(patchwork)
RowPlotTechnocomplex / RowPlotChronology

#=========== 4.2. Biplot and column plot  ============#

# Biplot
Biplot <- fviz_ca_biplot(CA_result, axes = c(1,2), 
               col.row = "#3c6be0", alpha.row = 0.8, 
               col.col = "#f1523d", alpha.col = 0.7, 
               repel = TRUE,
               labelsize = 2, pointsize = 2,
               title = "A") +
  theme_bw() +
  theme(axis.title.x = element_text(size = 9),
        axis.title.y = element_text(size = 9),
        plot.title = element_text(size = 10))
Biplot # View plot

# Column plot
ColumnContrib <- fviz_ca_col(CA_result, axes = c(1, 2), col.col = "contrib", 
                             gradient.cols = c("#00AFBB", "#E7B800", "#FC4E07"), 
                             repel = TRUE, 
                             labelsize = 2, pointsize = 2, 
                             title = "B") +
  labs(colour = "Contribution to total inertia") +
  theme_bw() + 
  theme(legend.title = element_text(size = 9),
        legend.text = element_text(size = 8),
        legend.position = "bottom",
        axis.title.x = element_text(size = 9),
        axis.title.y = element_text(size = 9),
        plot.title = element_text(size = 10))
ColumnContrib # View plot

# Combine together
Biplot / ColumnContrib

# Assemble contributions of variables to Dimensions 1, 2 and 1 & 2 combined
Dim1var <- fviz_contrib(CA_result, choice = "col", axes = 1, top = 10) + 
  ylim(0, 30) + theme_bw() + theme(axis.text.x = element_text(angle = 45, hjust = 1, size = 8),
                                   axis.title.y = element_text(size = 9),
                                   plot.title = element_text(size = 10)) + 
  labs(x = "", title = "A. Contributions of columns to Dimension 1")
Dim2var <- fviz_contrib(CA_result, choice = "col", axes = 2, top = 10) + 
  ylim(0, 30) + theme_bw() + theme(axis.text.x = element_text(angle = 45, hjust = 1, size = 8),
                                   axis.title.y = element_text(size = 9),
                                   plot.title = element_text(size = 10)) +
  labs(x = "", title = "B. Contributions of columns to Dimension 2")
Dims1_2var <- fviz_contrib(CA_result, choice = "col", axes = c(1,2), top = 10) + 
  ylim(0, 30) + theme_bw() + theme(axis.text.x = element_text(angle = 45, hjust = 1, size = 8),
                                   axis.title.y = element_text(size = 9),
                                   plot.title = element_text(size = 10)) +
  labs(x = "", title = "C. Contributions of columns to Dimensions 1 and 2")
# Combine together
Dim1var / Dim2var / Dims1_2var

# View summary of the results
summary(CA_result)

#######################################################################
###################    (5) Partial Mantel tests    ####################
#######################################################################

library(vegan) # For calculating Jaccard distances
library(geosphere) # For calculating spatial distances
library(cluster) # For cultural distances
# Temporal distance is calculated with R base function 'dist'

#============== 5.1. Data preparation  ===============#

# Create a merged dataset with the required data
# Note: only dated assemblages can be used for the analysis
merged_dataframe <- left_join(CA_data, assemblage_ages, by = "Assemblage.ID")
merged_dataframe <- merged_dataframe[,c(1:2, 34:36, 3:33)] # Reposition columns
merged_dataframe <- drop_na(merged_dataframe, MedianAgeBP) # Remove undated assemblages

# Verify Assemblage.ID are identical to ensure accurate merging of dataframes
identical(merged_dataframe[['Assemblage.ID']],
          assemblage_ages[['Assemblage.ID']]) # Result should be TRUE

#========= 5.2. Calculate distance matrices ==========#

# Jaccard distance
jaccard_dist <- vegdist(merged_dataframe[, c(6:36)], method = "jaccard", binary = TRUE, na.rm=TRUE)
jaccard_matrix <- as.matrix(jaccard_dist)

# Geographic/spatial distance
space_dist <- distm(merged_dataframe[, c("Longitude", "Latitude")], fun = distGeo) / 1000  #/1000 to convert to km
space_matrix <- as.matrix(space_dist)

# Chronological distance 
temporal_dist <- dist(merged_dataframe[, c("MedianAgeBP")], method = "euclidean")
temporal_matrix <- as.matrix(temporal_dist)

#======= 5.3. Test for spatial auto-correlation ======#
#
# Moran's I test 
#
library(spdep)

# Create spatial neighbours and weights 
xy_coordinates <- as.matrix(merged_dataframe[, c("Longitude", "Latitude")])
xy_coordinates <- jitter(xy_coordinates, amount = 1e-8)  # Add a tiny perturbation with jitter
neighbours <- knearneigh(xy_coordinates, k = 5) # Neighbours = 5 nearest ones
weights <- nb2listw(knn2nb(neighbours), style = "W") 

# Set the variables for the Moran's I test
moran_variables <- colnames(merged_dataframe)[c(6:36)] 

# Perform Moran's I test for each variable
moran_results <- lapply(moran_variables, function(var) {
  moran_result <- moran.mc(merged_dataframe[[var]], listw = weights, nsim = 10000) 
  data.frame(
    Variable = var,
    Moran.I = moran_result$statistic,
    Parameter = moran_result$parameter,
    P_value = moran_result$p.value
  )
})

# Combine results into a single data frame
Moran_results <- do.call(rbind, moran_results)

# View the results
print(Moran_results)
#
# 14 variables have p-values <0.03 and 2 variables have p-values between 0.03-0.05
# Therefore, around 14-16 variables seem to be spatially autocorrelated i.e. clustered
#
# Note: the number of variables with p-values <0.05 may change slightly with each run 
# due to the effect of random permutations, which in this case are carried out 10000 times

#========== 5.4. Run partial Mantel tests ============#
library(vegan)

# Partial Mantel tests 
#
# Ensure matrices are in distance format
jaccard_dist <- as.dist(jaccard_dist)
space_dist <- as.dist(space_dist)
temporal_dist <- as.dist(temporal_dist)

# Run tests
#
# Partial mantel tests between Jaccard distance and spatial distance, holding time
mantel.partial(jaccard_dist, space_dist, temporal_dist, 
               method = "spearman", permutations = 9999)

# Partial mantel tests between Jaccard distance and temporal distance, holding space
mantel.partial(jaccard_dist, temporal_dist, space_dist, 
               method = "spearman", permutations = 9999)

#========== 5.5. Run Mantel tests with MSR ============#
#
# Due to the presence of some spatial autocorrelation we need to run Mantel tests
# between Jaccard distance and spatial distance using a corrective procedure,
# in this case Moran's Spectral Randomisation as per Crabot et al. 2019
library(adespatial)
library(ade4)
library(spdep)

# We need coordinates as a distance matrix for weights and neighbours
# For this we can use the already existing dataframe from above
is.matrix(xy_coordinates) # Verify it's a matrix

# Neighbours based on K nearest neighbours:
#
# Some jitter is needed to account for points being the same as
# knearneigh (below) does not function with identical long/lat coordinates 
# As we already did this, we will just check that there are no duplicate values 
any(duplicated(xy_coordinates[, "Longitude"])) # Result should be false
any(duplicated(xy_coordinates[, "Latitude"])) # Result should be false

# Then create spatial weights based on 5 nearest neighbours
knn <- spdep::knearneigh(xy_coordinates, k = 5) 
nb_list <- spdep::knn2nb(knn)
lw <- spdep::nb2listw(nb_list, style = "W") 

# Run Jaccard distance and space distance with MSR
#
# Ensure matrices are distance matrices
jaccard_dist <- as.dist(jaccard_dist)
space_dist <- as.dist(space_dist)

# Run a simple Mantel test between jaccard and spatial distance
# The MSR procedure needs to be carried out with the Mantel test
# provided by the ade4 package
m.ind.jacspa <- ade4::mantel.randtest(
  jaccard_dist, space_dist, nrepet = 9999) 
m.ind.jacspa 

# Generate MSR variables
msr.x <- adespatial::msr(jaccard_dist, lw, nrepet = 9999, simplify = FALSE) 

# And rerun simple Mantel tests
m.ind.x.jacspa <- sapply(1:length(msr.x), function(j) mantel.randtest(dist(msr.x[[j]]), dist(space_dist), nrepet = 0)$obs) 
m.ind.x.jacspa <- as.randtest(obs = m.ind.jacspa$obs, sim = m.ind.x.jacspa) 
m.ind.x.jacspa # View result

# Change the k value above to K=10 and re-run the test to 
# see the effect of increasing nearest neighbour values.
#
# When K=10 is used a p-value of <0.05 is retained

#######################################################################
#### (6) Formatting and export of Supplementary Tables and Figures ####
#######################################################################
library(WriteXLS)

#--------------# Supplementary Table 1 #--------------#

# Merge columns from CA_data and Dataset into a new dataframe
SuppTable1 <- bind_cols(
  select(CA_data, 1), # Assemblage ID
  select(Dataset, 3:5), # Latitude, Longitude and Technocomplex
  select(Dataset, 6:7), # N=Ret.tools and N=Lithics
  select(CA_data, 3:33), # All techno-typological attributes (see Section 1)
  select(Dataset, 54:55)) # References and Comments

# Export
WriteXLS(SuppTable1, ExcelFileName = "S1_Table.xlsx",
         SheetNames = "Lithic_data")

#--------------# Supplementary Table 2 #--------------#
#
# Supplementary Table 2 is an .xlsx of Raw_dates.csv (Section 3.1)
# with the addition of ka cal and median ages BP used in this study.
# We will make this supplementary table so that the data can be referred 
# to more easily in the publication

# Set Date.BP as a character
SuppTable2 <- c14_dates %>% mutate(Date.BP = as.character(Date.BP))
# Check Lab.code and DateID match
identical(SuppTable2[['Lab.code']],SuppTable2[['DateID']]) # Result should be TRUE
# Delete DateID
SuppTable2 <- SuppTable2 %>% select(-DateID)

# Add C14 samples from Raw_dates not calibrated in Section 3.1.
# First set Date.BP as a character and SD.numeric as numeric
Uncal_dates <- Raw_dates %>% mutate(Date.BP = as.character(Date.BP), SD.numeric = as.numeric(SD.numeric))
# Then select only the dates not calibrated
Uncal_dates <- Uncal_dates %>%
  filter(Accepted == "No", Method %in% c("AMS", "C14"))
# Now change MedianBP to MedianAgeBP, we will need this for subsequent step
SuppTable2 <- SuppTable2 %>% rename(MedianAgeBP = MedianBP)

# Add Uncal_dates
SuppTable2 <- SuppTable2 %>% bind_rows(Uncal_dates)

# Add luminescence dates
All_luminescence_dates <- Raw_dates %>% 
  filter(Method %in% c('OSL', 'TL')) %>% 
  left_join(luminescence_dates)
All_luminescence_dates <- All_luminescence_dates %>% mutate(Date.BP = as.character(Date.BP), SD.numeric = as.numeric(SD.numeric))
SuppTable2 <- SuppTable2 %>% bind_rows(All_luminescence_dates) %>%
  mutate(Date.BP = as.character(Date.BP))

# Arrange in order of increasing latitude and Assemblage.ID
# and decreasing alphabetical order of Method
SuppTable2 <- SuppTable2 %>% arrange(Latitude, Assemblage.ID,
                                     desc(Method))
# And check the table reflects Raw_dates
identical(SuppTable2[['Site']],Raw_dates[['Site']])
identical(SuppTable2[['Assemblage.ID']],Raw_dates[['Assemblage.ID']])

# Now delete superflous columns and rearrange others
SuppTable2 <- SuppTable2 %>% select(-`Cal. BP`)
SuppTable2 <- SuppTable2 %>% 
  select(1:15, 25:27, 29:32, 28, 16:24)

# Export
WriteXLS(SuppTable2, ExcelFileName = "S2_Table.xlsx",
         SheetNames = "Dates")

#--------------# Supplementary Figure 1 #-------------#
#
# Sankey diagram
library(networkD3)

# Create two columns: old and new variable names
sn_data <- Dataset %>% select(Blades.comp:ChâtelperronianPoints)
sn_data <- sn_data %>% 
  select(1:6, 7, 10, 20:25, 13:16, 8:9, 11:12, 17:19, 
         29:30, 26:28, 31:42, 46, 44:45, 43) # re-arrange order

links <- data.frame(value = 1,
                    categories = names(sn_data)) %>% 
  mutate(new_categories = ifelse(categories %in% c("Blades.comp", "Blades.frag"), 
                                 "BladeBlanks",
                          ifelse(categories %in% c("Bladelets.comp", "Bladelets.frag"), 
                                  "BladeletBlanks",
                          ifelse(categories %in% c("Flakes.comp", "Flakes.frag"), 
                                  "FlakeBlanks",
                          ifelse(categories %in% c("Bipolar.blanks", "Bipolar.cores"), 
                                  "BipolarTech",
                          ifelse(categories %in% c("Discoidal.flakes", "Discoidal.cores"), 
                                  "DiscoidalTech",
                          ifelse(categories %in% c("Levallois.flakes.comp", "Levallois.flakes.frag",
                                                   "Levallois.points", "Levallois.cores"), 
                                  "LevalloisTech",
                          ifelse(categories %in% c("Core.tablets", "Core.adjustment", 
                                                   "Core.adjustment.frag", "Crested.pieces"),
                                  "CoreWorking",
                          ifelse(categories %in% c("Flake.cores", "Flake.core.frag"),
                                  "FlakeCores",
                          ifelse(categories %in% c("MISC.ret.comp", "MISC.ret.frag"),
                                  "Ret.MISC",
                          ifelse(categories %in% c("BurinTruncation", "Burin"),
                                  "Burins",
                          ifelse(categories %in% c("RetouchedLevalloisPoint", "MousterianPoint"),
                                  "MP.Points", paste0(categories, " ")))))))))))))

# Set up nodes and links for the plot
nodes <- data.frame(
  name=c(as.character(links$categories), 
         as.character(links$new_categories)) %>% unique())    
links$IDsource <- match(links$categories, nodes$name)-1 
links$IDtarget <- match(links$new_categories, nodes$name)-1 
nodes$group <- as.factor(c("none"))
links$group <- as.factor(links$new_categories)     

# Set colours for the plot
# Unfortunately I could only get monochrome schemes to work
sncolours <- 'd3.scaleOrdinal() .domain(["BladeBlanks", "BladeletBlanks", "FlakeBlanks",
                                          "BipolarTech", "DiscoidalTech", "LevalloisTech",
                                          "CoreWorking", "FlakeCores", "BurinCores", "Burin.spalls",
                                          "Carinated.EndscraperCores", "Nosed.EndscraperCores",
                                          "ScraperCores", "Ret.MISC", "Ret.Blades", "Ret.Bladelets",
                                          "Ret.Flakes", "AurignacianBlades", "DufourDufour",
                                          "DufourRoc.de.Combe", "Font-Yves", "BackedBlades",
                                          "BackedBladelets", "EndScrapers", "Burins",
                                          "NotchesDenticulates", "SplinteredPieces", "SideScrapers",
                                          "ChâtelperronianPoints","MP.Points", "Microgravette"]) 
                                          .range(["#CECECE", "#CECECE", "#CECECE", 
                                          "#CECECE", "#CECECE", "#CECECE", "#CECECE", "#CECECE", "#E6E6E6", 
                                          "#E6E6E6", "#E6E6E6", "#E6E6E6", "#E6E6E6", "#CECECE", "#E6E6E6", 
                                          "#E6E6E6", "#E6E6E6", "#E6E6E6", "#E6E6E6", "#E6E6E6", "#E6E6E6", 
                                          "#E6E6E6", "#E6E6E6", "#E6E6E6", "#CECECE", "#E6E6E6", "#E6E6E6", 
                                          "#E6E6E6", "#E6E6E6", "#CECECE", "#E6E6E6"])'

# Create plot
sn <- sankeyNetwork(Links = links, Nodes = nodes,
                    Source = "IDsource", Target = "IDtarget",
                    NodeID = "name", Value = "value", 
                    sinksRight = FALSE, LinkGroup = "new_categories", 
                    colourScale = sncolours,
                    NodeGroup = "group", nodeWidth = 9, nodePadding = 6, 
                    fontFamily = "Arial", fontSize = 13,
                    width = 1000, height = 800)

# Save it as a widget then export as a pdf
library(htmlwidgets)
library(webshot)
saveWidget(sn, "Sankey_diagram.html", selfcontained = TRUE)
webshot::webshot("Sankey_diagram.html",
                 "Sankey_diagram.pdf", delay = 0.2)

#--------------# Supplementary Figure 2 #-------------#
#
# Jaccard Heatmap
library(vegan)
library(pheatmap)

# Remove non-numeric columns i.e., Assemblage.ID
pa_matrix <- Heatmap_data[, -c(1)] 
pa_matrix <- as.matrix(pa_matrix)

# Compute Jaccard distance
jaccard_dist_heatmap <- vegdist(pa_matrix, method = "jaccard")
jaccard_mat <- as.matrix(jaccard_dist_heatmap)

# Define tile intervals and colours, needed for subsequent plotting
tile_intervals <- seq(0, 1, by = 0.05) # Intervals of 0.05
colours <- colorRampPalette(c("white", "blue"))(length(tile_intervals) - 1)

# Plot heatmap with clusters 
Jaccard_heatmap_clust <- pheatmap(
  jaccard_mat, 
  clustering_distance_rows = as.dist(jaccard_mat),   # use distance for clustering
  clustering_distance_cols = as.dist(jaccard_mat),
  cluster_rows = TRUE,
  cluster_cols = TRUE,
  breaks = tile_intervals,
  color = colours,
  legend = TRUE,
  labels_row = Heatmap_data$Assemblage.ID,
  labels_col = Heatmap_data$Assemblage.ID,
  fontsize_row = 9,   
  fontsize_col = 9)
Jaccard_heatmap_clust # View plot

#----------# S2 File. Figures and results #-----------#

###################################
# PART 1. Correspondence Analysis #
###################################
#
# This additional CA is run following the removal of 
# techno-typological attributes that may be introducing unwanted noise

# Create a new dataframe without unwanted attributes
CA_data_AUR <- as.data.frame(
  dplyr::select(CA_data, -c(LevalloisTech, ChâtelperronianPoints, MP.Points, Microgravette)), graph = FALSE)

# Run the analysis as per code in Section 4 of this script
#
# Set Assemblage.IDs as rownames and 'Technocomplex' as a factor 
# with custom order. This is needed for subsequent plotting  
rownames(CA_data_AUR) <- as.character(CA_data_AUR$Assemblage.ID)
CA_data_AUR$Technocomplex <- factor(CA_data_AUR$Technocomplex, levels = c("Proto-Aurignacian",
                                                                          "Early Aurignacian",
                                                                          "Early/Evolved Aurignacian",
                                                                          "Evolved Aurignacian",
                                                                          "Evolved/Late Aurignacian",
                                                                          "Late/Evolved Aurignacian", 
                                                                          "Late Aurignacian",
                                                                          "Indeterminate EUP",
                                                                          "Possibly Aurignacian"))

# Run CA without the first two columnns
CA_result_AUR <- CA(dplyr::select(CA_data_AUR, -c(Assemblage.ID, Technocomplex)), graph = FALSE)

# Extract and visualise eigenvalues
Eigenvalue <- get_eigenvalue(CA_result_AUR) 
ScreePlot_AUR <- fviz_eig(CA_result_AUR, addlabels = TRUE) +
  theme_bw() +
  theme(axis.title.x = element_text(size = 8),
        axis.title.y = element_text(size = 8),
        plot.title = element_text(size = 9))
ScreePlot_AUR # View plot

# Export
S2_Figure1.1 <- ScreePlot_AUR
ggsave("S2_Figure1.1.tiff", plot = S2_Figure1.1,
       width = 13.2, height = 10, units = "cm", dpi = 600, device = "tiff",
       compression = "lzw")

############ Row plots ############ 

# Plot rows on Dims 1 and 2 and colour them by technocomplex
RowPlotTechnocomplex_D1D2_trimmed <- fviz_ca_row(CA_result_AUR, axes = c(1, 2), 
                                                 col.row = "black",
                                                 fill = CA_data_AUR$Technocomplex, 
                                                 invisible =  c("quali"), 
                                                 repel = TRUE, shape = 21, 
                                                 labelsize = 2, pointsize = 2,
                                                 title = "A") +
  scale_fill_manual(name = "Technocomplex", values = c("#f4f6f7", "#d6eaf8", "#aed6f1", "#85c1e9", "#5dade2", 
                                                       "#3498db", "#2874a6", "#fad7a0", "#f39c12")) +
  theme_bw() +
  theme(text = element_text(color = "black"),
        legend.title = element_text(size = 9),
        legend.text = element_text(size = 8),
        axis.title.x = element_text(size = 9),
        axis.title.y = element_text(size = 9),
        plot.title = element_text(size = 10))
RowPlotTechnocomplex_D1D2_trimmed # View plot

# Repeat the above plot but this time colour assemblages
# according to median ages
library(scales)

# Make an age scale 
ages_for_scale <- Assemblage_chrono$MedianAgeBP
# Define its colour composition and age range
grad_cols <- c("yellow", "orange", "red")
min_age <- 32000
max_age <- 44000

# Plot rows on Dims 1 and 2 coloured by median ages
RowPlotChronology_D1D2_trimmed <- fviz_ca_row(CA_result_AUR, axes = c(1,2),
                                              col.row = "black",
                                              fill = ages_for_scale,
                                              invisible = c("quali"),
                                              repel = TRUE, shape = 21,
                                              labelsize = 2, pointsize = 2,
                                              title = "B") +
  scale_fill_gradientn(name = "Median age cal BP",
                       colours = grad_cols, # From above
                       limits = c(min_age, max_age),
                       oob = scales::squish,     # Places the two ages just >44k within the defined range
                       na.value = "white",
                       breaks = seq(min_age, max_age, by = 4000)) + # Set the age intervals
  theme_bw() +
  theme(text = element_text(color = "black"),
        legend.title = element_text(size = 9),
        legend.text = element_text(size = 8),
        axis.title.x = element_text(size = 9),
        axis.title.y = element_text(size = 9),
        plot.title = element_text(size = 10))
RowPlotChronology_D1D2_trimmed # View plot

# Combine both plots
library(patchwork)
RowPlotTechnocomplex_D1D2_trimmed / RowPlotChronology_D1D2_trimmed

# Export
S2_Figure1.2 <- RowPlotTechnocomplex_D1D2_trimmed / RowPlotChronology_D1D2_trimmed
ggsave("S2_Figure1.2.tiff", plot = S2_Figure1.2,
       width = 19, height = 20, units = "cm", dpi = 600, device = "tiff",
       compression = "lzw")

###### Biplot and column plot ######

# Biplot D1D2
Biplot_D1D2_trimmed <- fviz_ca_biplot(CA_result_AUR, axes = c(1,2), 
                              col.row = "#3c6be0", alpha.row = 0.8, 
                              col.col = "#f1523d", alpha.col = 0.7, 
                              repel = TRUE,
                              labelsize = 2, pointsize = 2,
                              title = "A") +
  theme_bw() +
  theme(axis.title.x = element_text(size = 9),
        axis.title.y = element_text(size = 9),
        plot.title = element_text(size = 10))
Biplot_D1D2_trimmed # View plot

# Column plot D1D2
ColumnContrib_D1D2_trimmed <- fviz_ca_col(CA_result_AUR, axes = c(1, 2), col.col = "contrib", 
                                  gradient.cols = c("#00AFBB", "#E7B800", "#FC4E07"), 
                                  repel = TRUE, 
                                  labelsize = 2, pointsize = 2, 
                                  title = "B") +
  labs(colour = "Contribution to total inertia") +
  theme_bw() + 
  theme(legend.title = element_text(size = 9),
        legend.text = element_text(size = 8),
        legend.position = "bottom",
        axis.title.x = element_text(size = 9),
        axis.title.y = element_text(size = 9),
        plot.title = element_text(size = 10))
ColumnContrib_D1D2_trimmed # View plot

# Combine together 
Biplot_D1D2_trimmed / ColumnContrib_D1D2_trimmed

# Export 
S2_Figure1.3 <- Biplot_D1D2_trimmed / ColumnContrib_D1D2_trimmed
ggsave("S2_Figure1.3.tiff", plot = S2_Figure1.3,
       width = 19, height = 20, units = "cm", dpi = 600, device = "tiff",
       compression = "lzw")

# Assemble contributions of variables to Dimensions 1, 2 and 1-2
library(patchwork)
Dim1var_trimmed <- fviz_contrib(CA_result_AUR, choice = "col", axes = 1, top = 10) + 
  ylim(0, 30) + theme_bw() + theme(axis.text.x = element_text(angle = 45, hjust = 1, size = 8),
                                   axis.title.y = element_text(size = 9),
                                   plot.title = element_text(size = 10)) + 
  labs(x = "", title = "A. Contributions of columns to Dimension 1")
Dim2var_trimmed <- fviz_contrib(CA_result_AUR, choice = "col", axes = 2, top = 10) + 
  ylim(0, 30) + theme_bw() + theme(axis.text.x = element_text(angle = 45, hjust = 1, size = 8),
                                   axis.title.y = element_text(size = 9),
                                   plot.title = element_text(size = 10)) +
  labs(x = "", title = "B. Contributions of columns to Dimension 2")
Dims1_2var_trimmed <- fviz_contrib(CA_result_AUR, choice = "col", axes = c(1,2), top = 10) + 
  ylim(0, 30) + theme_bw() + theme(axis.text.x = element_text(angle = 45, hjust = 1, size = 8),
                                   axis.title.y = element_text(size = 9),
                                   plot.title = element_text(size = 10)) +
  labs(x = "", title = "C. Contributions of columns to Dimensions 1 and 2")
# Combine together
Dim1var_trimmed / Dim2var_trimmed / Dims1_2var_trimmed

# Export   
S2_Figure1.4 <- Dim1var_trimmed / Dim2var_trimmed / Dims1_2var_trimmed 
ggsave("S2_Figure1.4.tiff", plot = S2_Figure1.4,
       width = 12.5, height = 20, units = "cm", dpi = 600, device = "tiff",
       compression = "lzw")

################################
# PART 2. Partial Mantel tests #
################################
#
# These additional Mantel tests are run following a more stringent
# selection of radiocarbon dates and without techno-typological attributes 
# that may be introducing unwanted noise (as per the CA immediately above)

# <><><> Analysis 1 <><><> #
#
# The first analysis will be run only with samples
# subject to more rigorous pretreatment methods
#
# The results are presented in Table 1.1 of the S2 File

# Select AMS samples only subject to more rigorous pretreatment methods
c14_dates_sv1 <- Raw_dates %>% 
  filter(Method %in% c("AMS")
         & Pretreatment %in% c("ABA", "ABA(RR)", "ABOx", "ABOxSC", "AF", "Gelatine, ultra.",
                               "Ultrafiltration", "ZR")) 
# NOTE: AF = ultrafiltration protocol and ZR =  acid-based-acid protocol
# The suffix 'sv1' stands for supplementary version 1

# Add VIÑA-XIII(inf) back to dataframe to preserve sample of dated assemblages
# Although dated via conventional C14, it's median calibrated age aligns with the Proto-Aurignacian
c14_dates_sv1 <- bind_rows(c14_dates_sv1, filter(Raw_dates, Assemblage.ID == "VIÑA-XIII(inf)"))

# Format the dataframe as per Section 3 of the script
c14_dates_sv1$Calibration <- ifelse(c14_dates_sv1$Material == "Marine shell", "marine20", "intcal20")
c14_dates_sv1$resOffsets <- ifelse(c14_dates_sv1$Calibration == "marine20", -174, 0)
c14_dates_sv1$resErrors  <- ifelse(c14_dates_sv1$Calibration == "marine20", 35, 0)
c14_dates_sv1$Date.BP <- as.numeric(as.character(c14_dates_sv1$Date.BP))
c14_dates_sv1$SD.numeric <- as.numeric(as.character(c14_dates_sv1$SD.numeric))
c14_dates_sv1$resOffsets <- as.numeric(as.character(c14_dates_sv1$resOffsets))
c14_dates_sv1$resErrors  <- as.numeric(as.character(c14_dates_sv1$resErrors))
c14_dates_sv1$Calibration <- as.character(c14_dates_sv1$Calibration)

# Calibrate
calibrated_dates_sv1 <- rcarbon::calibrate(x = c14_dates_sv1$Date.BP, errors = c14_dates_sv1$SD.numeric, 
                                           calCurves= c14_dates_sv1$Calibration, resOffsets = c14_dates_sv1$resOffsets, 
                                           resErrors = c14_dates_sv1$resErrors, ids = c14_dates_sv1$Lab.code, normalised = FALSE)
df_calibrated_dates_sv1 <- summary(calibrated_dates_sv1)

# Add calibrated ages to c14_dates_sv1 dataframe
c14_dates_sv1$DateID <- df_calibrated_dates_sv1$DateID
c14_dates_sv1$MedianBP <- df_calibrated_dates_sv1$MedianBP
c14_dates_sv1$OneSigma_BP_1 <- df_calibrated_dates_sv1$OneSigma_BP_1
c14_dates_sv1$OneSigma_BP_2 <- df_calibrated_dates_sv1$OneSigma_BP_2
c14_dates_sv1$TwoSigma_BP_1 <- df_calibrated_dates_sv1$TwoSigma_BP_1
c14_dates_sv1$TwoSigma_BP_2 <- df_calibrated_dates_sv1$TwoSigma_BP_2

# Verify Lab.code and DateID columns are identical to ensure accurate merging of dataframes
identical(c14_dates_sv1[['Lab.code']],c14_dates_sv1[['DateID']]) # Result should be TRUE

# Extract median ages
bins_sv1 <- c14_dates_sv1$Assemblage.ID
median_calBP_sv1 <- rcarbon::binMed(calibrated_dates_sv1, bins_sv1)
median_calib_dates_sv1 <- data.frame(median_calBP_sv1)

# Verify number of Assemblage.IDs correspond to rows of median_calib_dates_sv1
n_distinct(c14_dates_sv1$Assemblage.ID) # Line should return 35 

# Make a new dataframe for computing temporal distances
assemblage_ages_sv1 <- c14_dates_sv1 %>% select(Assemblage.ID, Latitude, Longitude) # Extract columns
assemblage_ages_sv1 <- assemblage_ages_sv1 %>% distinct() # Remove duplicates 
assemblage_ages_sv1$MedianAgeBP <- median_calib_dates_sv1$median_calBP # And add median ages

# Add OSL and TL dates to the dataframe
assemblage_ages_sv1 <- bind_rows(list(assemblage_ages_sv1, luminescence_dates)) 
assemblage_ages_sv1 <- assemblage_ages_sv1 %>% arrange(Latitude)

#### Prepare data for the Mantel tests ###

merged_dataframe_sv1 <- left_join(CA_data, assemblage_ages_sv1, by = "Assemblage.ID")
merged_dataframe_sv1 <- merged_dataframe_sv1[,c(1:2, 34:36, 3:33)] # Reposition columns
merged_dataframe_sv1 <- drop_na(merged_dataframe_sv1, MedianAgeBP) # Remove undated assemblages

# Verify Assemblage.ID are identical to ensure accurate merging of dataframes
identical(merged_dataframe_sv1[['Assemblage.ID']],
          assemblage_ages_sv1[['Assemblage.ID']]) # Result should be TRUE

#### Calculate distance matrices ###

# Jaccard distance
jaccard_dist_sv1 <- vegdist(merged_dataframe_sv1[, c(6:36)], method = "jaccard", binary = TRUE, na.rm=TRUE)
jaccard_matrix_sv1 <- as.matrix(jaccard_dist_sv1)

# Geographic/spatial distance
space_dist_sv1 <- distm(merged_dataframe_sv1[, c("Longitude", "Latitude")], fun = distGeo) / 1000  #/1000 to convert to km
space_matrix_sv1 <- as.matrix(space_dist_sv1)

# Chronological distance 
temporal_dist_sv1 <- dist(merged_dataframe_sv1[, c("MedianAgeBP")], method = "euclidean")
temporal_matrix_sv1 <- as.matrix(temporal_dist_sv1)

#### Run partial Mantel tests ###

# Ensure matrices are in distance format
jaccard_dist_sv1 <- as.dist(jaccard_dist_sv1)
space_dist_sv1 <- as.dist(space_dist_sv1)
temporal_dist_sv1 <- as.dist(temporal_dist_sv1)

# Run tests
# Partial mantel tests between Jaccard distance and spatial distance, holding time
mantel.partial(jaccard_dist_sv1, space_dist_sv1, temporal_dist_sv1, 
               method = "spearman", permutations = 9999)

# Partial mantel tests between Jaccard distance and temporal distance, holding space
mantel.partial(jaccard_dist_sv1, temporal_dist_sv1, space_dist_sv1, 
               method = "spearman", permutations = 9999)

#### Run Mantel tests with MSR ####

# Extract coordinates
xy_coordinates_sv1 <- as.matrix(merged_dataframe_sv1[, c("Longitude", "Latitude")])
xy_coordinates_sv1 <- jitter(xy_coordinates_sv1, amount = 1e-8)  # Add a tiny perturbation with jitter

# Then create spatial weights based on 5 nearest neighbours
knn_sv1 <- spdep::knearneigh(xy_coordinates_sv1, k = 5) 
nb_list_sv1 <- spdep::knn2nb(knn_sv1)
lw_sv1 <- spdep::nb2listw(nb_list_sv1, style = "W") 

# Run Jaccard distance and space distance with MSR
#
# Ensure matrices are distance matrices
jaccard_dist_sv1 <- as.dist(jaccard_dist_sv1)
space_dist_sv1 <- as.dist(space_dist_sv1)

# Run a simple Mantel test between jaccard and spatial distance
# The MSR procedure needs to be carried out with the Mantel test
# provided by the ade4 package
m.ind.jacspa_sv1 <- ade4::mantel.randtest(
  jaccard_dist_sv1, space_dist_sv1, nrepet = 9999) 
m.ind.jacspa_sv1 

# Generate MSR variables
msr.x_sv1 <- adespatial::msr(jaccard_dist_sv1, lw_sv1, nrepet = 9999, simplify = FALSE) 

# And rerun simple Mantel tests
m.ind.x.jacspa_sv1 <- sapply(1:length(msr.x_sv1), function(j) mantel.randtest(dist(msr.x_sv1[[j]]), dist(space_dist_sv1), nrepet = 0)$obs) 
m.ind.x.jacspa_sv1 <- as.randtest(obs = m.ind.jacspa_sv1$obs, sim = m.ind.x.jacspa_sv1) 
m.ind.x.jacspa_sv1 # View result

# Change the k value above to K=10 and re-run the test

# <><><> Analysis 2 <><><> #
#
# This seconds analysis will be run without techno-typological attributes
# that may be introducing unwanted noise whilst retaining the original 
# selection of C14 dates 
#
# The results are presented in Table 2.1 of the S2 File

# Remove unwanted attributes from the merged dataframe
merged_dataframe_sv2 <- as.data.frame(
  dplyr::select(merged_dataframe, -c(LevalloisTech, ChâtelperronianPoints, MP.Points, Microgravette)), graph = FALSE)

# Verify Assemblage.ID are identical to ensure accurate merging of dataframes
identical(merged_dataframe_sv2[['Assemblage.ID']],
          assemblage_ages[['Assemblage.ID']]) # Result should be TRUE

#### Calculate distance matrices ###

# Jaccard distance
jaccard_dist_sv2 <- vegdist(merged_dataframe_sv2[, c(6:32)], method = "jaccard", binary = TRUE, na.rm=TRUE)
jaccard_matrix_sv2 <- as.matrix(jaccard_dist_sv2)

# Geographic/spatial distance
space_dist_sv2 <- distm(merged_dataframe_sv2[, c("Longitude", "Latitude")], fun = distGeo) / 1000  #/1000 to convert to km
space_matrix_sv2 <- as.matrix(space_dist_sv2)

# Chronological distance 
temporal_dist_sv2 <- dist(merged_dataframe_sv2[, c("MedianAgeBP")], method = "euclidean")
temporal_matrix_sv2 <- as.matrix(temporal_dist_sv2)

#### Run partial Mantel tests ###

# Ensure matrices are in distance format
jaccard_dist_sv2 <- as.dist(jaccard_dist_sv2)
space_dist_sv2 <- as.dist(space_dist_sv2)
temporal_dist_sv2 <- as.dist(temporal_dist_sv2)

# Run tests
# Partial mantel tests between Jaccard distance and spatial distance, holding time
mantel.partial(jaccard_dist_sv2, space_dist_sv2, temporal_dist_sv2, 
               method = "spearman", permutations = 9999)

# Partial mantel tests between Jaccard distance and temporal distance, holding space
mantel.partial(jaccard_dist_sv2, temporal_dist_sv2, space_dist_sv2, 
               method = "spearman", permutations = 9999)

#### Run Mantel tests with MSR ####

# Extract coordinates
xy_coordinates_sv2 <- as.matrix(merged_dataframe_sv2[, c("Longitude", "Latitude")])
xy_coordinates_sv2 <- jitter(xy_coordinates_sv2, amount = 1e-8)  # Add a tiny perturbation with jitter

# Then create spatial weights based on 5 nearest neighbours
knn_sv2 <- spdep::knearneigh(xy_coordinates_sv2, k = 5) 
nb_list_sv2 <- spdep::knn2nb(knn_sv2)
lw_sv2 <- spdep::nb2listw(nb_list_sv2, style = "W") 

# Run Jaccard distance and space distance with MSR
#
# Ensure matrices are distance matrices
jaccard_dist_sv2 <- as.dist(jaccard_dist_sv2)
space_dist_sv2 <- as.dist(space_dist_sv2)

# Run a simple Mantel test between jaccard and spatial distance
# The MSR procedure needs to be carried out with the Mantel test
# provided by the ade4 package
m.ind.jacspa_sv2 <- ade4::mantel.randtest(
  jaccard_dist_sv2, space_dist_sv2, nrepet = 9999) 
m.ind.jacspa_sv2 

# Generate MSR variables
msr.x_sv2 <- adespatial::msr(jaccard_dist_sv2, lw_sv2, nrepet = 9999, simplify = FALSE) 

# And rerun simple Mantel tests
m.ind.x.jacspa_sv2 <- sapply(1:length(msr.x_sv2), function(j) mantel.randtest(dist(msr.x_sv2[[j]]), dist(space_dist_sv2), nrepet = 0)$obs) 
m.ind.x.jacspa_sv2 <- as.randtest(obs = m.ind.jacspa_sv2$obs, sim = m.ind.x.jacspa_sv2) 
m.ind.x.jacspa_sv2 # View result

# Change the k value above to K=10 and re-run the test

# <><><> Analysis 3 <><><> #
#
# This thirds analysis will be run without techno-typological attributes 
# that may be introducing unwanted noise and using only samples subject   
# to more rigorous pretreatment methods 
#
# The results are presented in Table 2.2 of the S2 File

# Create dataframe using already existing sv1 dataframe made via Analysis 1
merged_dataframe_sv3 <- as.data.frame(
  dplyr::select(merged_dataframe_sv1, -c(LevalloisTech, ChâtelperronianPoints, MP.Points, Microgravette)), graph = FALSE)

# Verify Assemblage.ID are identical across relevant dataframes 
# to ensure accurate merging 
identical(merged_dataframe_sv3[['Assemblage.ID']],
          assemblage_ages_sv1[['Assemblage.ID']]) # Result should be TRUE

#### Calculate distance matrices ###

# Jaccard distance
jaccard_dist_sv3 <- vegdist(merged_dataframe_sv3[, c(6:32)], method = "jaccard", binary = TRUE, na.rm=TRUE)
jaccard_matrix_sv3 <- as.matrix(jaccard_dist_sv3)

# Geographic/spatial distance
space_dist_sv3 <- distm(merged_dataframe_sv3[, c("Longitude", "Latitude")], fun = distGeo) / 1000  #/1000 to convert to km
space_matrix_sv3 <- as.matrix(space_dist_sv3)

# Chronological distance 
temporal_dist_sv3 <- dist(merged_dataframe_sv3[, c("MedianAgeBP")], method = "euclidean")
temporal_matrix_sv3 <- as.matrix(temporal_dist_sv3)

#### Run partial Mantel tests ###

# Ensure matrices are in distance format
jaccard_dist_sv3 <- as.dist(jaccard_dist_sv3)
space_dist_sv3 <- as.dist(space_dist_sv3)
temporal_dist_sv3 <- as.dist(temporal_dist_sv3)

# Run tests
# Partial mantel tests between Jaccard distance and spatial distance, holding time
mantel.partial(jaccard_dist_sv3, space_dist_sv3, temporal_dist_sv3, 
               method = "spearman", permutations = 9999)

# Partial mantel tests between Jaccard distance and temporal distance, holding space
mantel.partial(jaccard_dist_sv3, temporal_dist_sv3, space_dist_sv3, 
               method = "spearman", permutations = 9999)

#### Run Mantel tests with MSR ####

# Extract coordinates
xy_coordinates_sv3 <- as.matrix(merged_dataframe_sv3[, c("Longitude", "Latitude")])
xy_coordinates_sv3 <- jitter(xy_coordinates_sv3, amount = 1e-8)  # Add a tiny perturbation with jitter

# Then create spatial weights based on 5 nearest neighbours
knn_sv3 <- spdep::knearneigh(xy_coordinates_sv3, k = 5) 
nb_list_sv3 <- spdep::knn2nb(knn_sv3)
lw_sv3 <- spdep::nb2listw(nb_list_sv3, style = "W") 

# Run Jaccard distance and space distance with MSR
#
# Ensure matrices are distance matrices
jaccard_dist_sv3 <- as.dist(jaccard_dist_sv3)
space_dist_sv3 <- as.dist(space_dist_sv3)

# Run a simple Mantel test between jaccard and spatial distance
# The MSR procedure needs to be carried out with the Mantel test
# provided by the ade4 package
m.ind.jacspa_sv3 <- ade4::mantel.randtest(
  jaccard_dist_sv3, space_dist_sv3, nrepet = 9999) 
m.ind.jacspa_sv3 

# Generate MSR variables
msr.x_sv3 <- adespatial::msr(jaccard_dist_sv3, lw_sv3, nrepet = 9999, simplify = FALSE) 

# And rerun simple Mantel tests
m.ind.x.jacspa_sv3 <- sapply(1:length(msr.x_sv3), function(j) mantel.randtest(dist(msr.x_sv3[[j]]), dist(space_dist_sv3), nrepet = 0)$obs) 
m.ind.x.jacspa_sv3 <- as.randtest(obs = m.ind.jacspa_sv3$obs, sim = m.ind.x.jacspa_sv3) 
m.ind.x.jacspa_sv3 # View result

# Change the k value above to K=10 and re-run the test
