# Supplementary material for: Unpacking lithic assemblage variability in the Early Upper Palaeolithic: A multivariate approach to the structure of the Iberian Aurignacian
Source: PLoS One. 2026 Mar 27;21(3):e0345202. doi: 10.1371/journal.pone.0345202 (PMC13028375; doi:10.1371/journal.pone.0345202)
Supplement: S1 File — (ZIP) [file pone.0345202.s005.zip › Data/Lithics.csv]

Assemblage.ID	Assemblage.ID.long	Latitude	Longitude	Technocomplex	Retouched.tools	Total.lithics	Blades.comp	Blades.frag	Bladelets.comp	Bladelets.frag	Flakes.comp	Flakes.frag	Bipolar.blanks	Flake.cores	Flake.core.frag	Bipolar.cores	BurinCores	Burin.spalls	Core.tablets	Core.adjustment	Core.adjustment.frag	Crested.pieces	Carinated.EndscraperCores	Nosed.EndscraperCores	ScraperCores	Discoidal.flakes	Discoidal.cores	Levallois.flakes.comp	Levallois.flakes.frag	Levallois.points	Levallois.cores	Ret.Blades	Ret.Bladelets	Ret.Flakes	MISC.ret.comp	MISC.ret.frag	AurignacianBlades	DufourDufour	DufourRoc.de.Combe	Font-Yves	BackedBlades	BackedBladelets	EndScrapers	BurinTruncation	Burin	NotchesDenticulates	SplinteredPieces	SideScrapers	Microgravette
GOR-CHm5	Gorham_CHm5	36.120084	-5.342117	Indeterminate EUP	4	17	1	0	0	0	1	0	0	0	0	0	0	0	0	0	0	0	0	0	0	0	0	0	0	0	0	0	0	0	0	0	0	0	0	0	1	1	0	0	0	1	0	0	0
BAJO-11	Bajondillo_11	36.623084	-4.49658	Evolved Aurignacian	59	1845	1	0	1	1	1	1	0	1	1	1	0	1	1	1	1	1	1	1	0	0	0	1	1	0	0	0	0	1	1	0	0	0	0	0	1	1	1	1	1	1	1	0	0
FDM-8	FinaDoñaMartina_8	38.078615	-1.490375	Evolved Aurignacian	15	328	1	0	1	0	1	1	1	0	0	1	0	0	0	0	0	0	1	1	0	0	0	0	0	0	0	0	1	0	1	1	0	1	1	0	0	1	1	0	0	1	0	0	0
ADB-15	LaBoja_15	38.078726	-1.489724	Late Aurignacian	12	231	1	0	1	0	1	1	0	1	0	0	1	1	0	0	0	0	0	0	0	0	0	0	0	0	0	0	1	0	1	0	0	1	0	0	0	1	0	1	0	1	0	0	0
ADB-16	LaBoja_16	38.078726	-1.489724	Late Aurignacian	29	1543	1	0	1	0	1	1	1	1	0	1	0	0	0	0	0	0	0	0	0	0	0	0	0	0	0	0	1	0	1	1	0	1	0	0	0	1	1	0	0	1	0	0	0
ADB-17	LaBoja_17	38.078726	-1.489724	Evolved Aurignacian	10	923	0	0	1	0	1	1	1	0	0	1	1	0	0	0	0	0	1	1	0	0	0	0	0	0	0	0	0	0	1	1	0	0	1	0	0	0	0	1	1	1	0	0	0
ADB-18	LaBoja_18	38.078726	-1.489724	Evolved Aurignacian	4	202	0	0	1	0	1	1	1	0	0	1	1	0	0	0	0	0	1	0	0	0	0	0	0	0	0	0	0	0	1	1	0	1	0	0	0	0	1	0	0	0	0	0	0
ADB-19	LaBoja_19	38.078726	-1.489724	Evolved Aurignacian	7	146	0	0	1	0	1	1	0	0	0	1	0	0	0	0	0	0	1	1	0	0	0	0	0	0	0	1	1	0	0	1	0	0	0	0	0	0	0	0	0	1	0	0	0
ADB-20	LaBoja_20	38.078726	-1.489724	Evolved Aurignacian	8	453	1	0	1	0	1	1	0	0	0	0	0	0	0	0	0	0	1	0	0	0	0	0	0	0	0	0	1	0	1	1	0	1	0	0	0	0	1	0	0	0	0	0	0
CEND-XVI-C	Cendres_XVI-C	38.686	0.1552	Late/Evolved Aurignacian	23	835	1	0	1	0	1	0	1	0	0	1	0	0	1	1	0	0	0	0	0	0	1	0	0	0	0	0	1	0	1	0	0	1	0	0	0	0	1	0	1	0	1	0	0
DIABO-2	PegoDiabo_2	38.862943	-9.219946	Late Aurignacian	11	32	0	0	0	0	1	0	0	0	0	0	0	0	0	0	0	0	0	0	0	0	0	0	0	0	0	0	1	0	0	1	0	1	0	0	0	0	1	0	0	0	0	1	0
MALLAD-XII	Malladetes_XII	39.020956	-0.299627	Late Aurignacian	12	104	1	0	1	0	1	0	0	0	0	0	0	0	0	1	0	0	1	0	0	0	0	0	0	0	0	0	0	0	1	0	0	0	1	0	0	0	1	0	1	0	0	0	0
MALLAD-XIII	Malladetes_XIII	39.020956	-0.299627	Evolved Aurignacian	1	94	0	0	1	0	1	0	0	0	0	0	0	0	0	1	0	0	0	0	0	0	0	0	0	0	0	0	0	0	0	0	0	0	1	0	0	0	0	0	0	0	0	0	0
MALLAD-XIVA	Malladetes_XIVA	39.020956	-0.299627	Evolved Aurignacian	6	46	0	0	1	0	1	0	0	0	0	0	0	0	0	1	0	0	1	0	0	0	0	0	0	0	0	0	1	0	0	0	0	0	1	0	0	0	1	0	1	1	0	0	0
PRETO-C	GatoPreto_C	39.335774	-8.930301	Evolved Aurignacian	96	>1162	1	0	1	0	1	0	0	0	0	0	0	0	1	1	0	1	1	1	1	0	1	0	0	0	0	1	0	1	0	0	0	0	0	0	0	0	1	0	1	1	1	0	0
LAPA-DD	LapaPicareiro_DD	39.530473	-8.653329	Possibly Aurignacian	1	50	0	0	1	0	1	1	0	0	0	0	0	0	1	0	0	0	0	0	0	0	0	0	0	0	0	0	0	0	0	1	0	0	0	0	0	0	0	0	0	0	0	0	0
LAPA-FF	LapaPicareiro_FF	39.530473	-8.653329	Possibly Aurignacian	2	41	0	0	0	1	1	1	0	0	0	1	0	0	0	0	0	0	0	0	0	0	0	0	0	0	0	0	0	1	0	0	0	0	0	0	0	0	0	0	0	0	0	1	0
LAPA-GG	LapaPicareiro_GG	39.530473	-8.653329	Early Aurignacian	1	15	1	0	1	1	0	1	0	0	0	0	0	0	0	0	0	0	0	0	0	0	0	0	0	0	0	0	1	0	0	0	0	0	0	0	0	0	0	0	0	0	0	0	0
LAPA-HH	LapaPicareiro_HH	39.530473	-8.653329	Early Aurignacian	3	20	0	1	1	1	1	1	0	0	0	0	0	0	0	0	0	0	1	0	0	0	0	0	0	0	0	0	1	0	0	0	0	0	0	0	0	0	0	0	0	0	0	0	0
LAPA-II	LapaPicareiro_II	39.530473	-8.653329	Early Aurignacian	2	7	0	1	1	1	0	0	0	0	0	0	0	0	0	0	0	0	0	0	0	0	0	0	0	0	0	0	1	1	0	0	0	0	0	0	0	0	0	0	0	0	0	0	0
CARD-G5-A10	SaltoBoi_G5A10	40.979278	-7.100943	Evolved/Late Aurignacian	3	352	1	0	1	0	1	1	0	0	0	0	0	0	0	0	0	0	0	0	0	0	0	0	0	0	0	0	0	0	0	0	0	0	1	1	0	0	1	0	0	0	0	0	0
MALIA-LU-V	LaMalia_LU-V	41.006673	-3.258484	Evolved Aurignacian	5	131	1	1	0	1	1	1	0	1	0	0	1	1	0	1	0	0	0	0	0	0	0	0	0	0	0	1	0	0	0	0	0	0	0	0	0	1	1	0	0	1	0	1	0
FORC-IIIc	ForadadaCalafell_IIIc	41.204801	1.580993	Early Aurignacian	15	75	0	1	1	1	1	1	0	0	0	0	0	0	0	0	0	0	0	0	0	0	0	0	0	0	0	0	1	1	0	0	0	1	0	0	0	0	1	0	0	1	0	1	0
GRAN-497D	CovaGran_497D	41.9271	0.8127	Indeterminate EUP	280	6000	1	1	1	1	1	0	0	1	0	0	0	0	0	0	0	1	0	0	0	0	0	0	0	0	0	1	1	0	1	0	0	0	0	0	0	1	1	0	1	0	0	1	0
ARBRED-H	Arbreda_H	42.160939	2.746431	Proto-Aurignacian	230	>2300	1	0	1	0	1	0	0	0	0	0	1	1	1	1	0	1	1	1	0	0	0	0	0	0	0	1	0	0	0	0	1	1	0	1	0	0	1	0	1	1	0	1	0
LKOBA-III	LabekoKoba_III	43.055608	-2.488295	Possibly Aurignacian	4	289	0	1	1	1	1	1	0	0	0	0	0	1	0	1	0	0	0	0	0	0	0	0	0	0	0	1	0	0	0	0	0	0	0	0	0	0	1	1	0	0	0	1	0
LKOBA-IV	LabekoKoba_IV	43.055608	-2.488295	Early Aurignacian	268	6323	1	1	1	1	1	1	0	1	0	1	0	1	1	1	0	1	1	1	0	0	0	0	0	0	0	1	1	0	1	0	1	1	0	0	1	1	1	1	1	1	1	1	0
LKOBA-V	LabekoKoba_V	43.055608	-2.488295	Early Aurignacian	288	8946	1	1	1	1	1	1	0	1	0	0	0	1	1	1	0	1	1	1	0	0	0	0	0	0	0	1	1	0	1	0	1	1	0	0	1	1	1	1	1	1	1	1	0
LKOBA-VI	LabekoKoba_VI	43.055608	-2.488295	Early Aurignacian	15	501	1	1	1	1	1	1	0	0	0	0	0	1	0	1	0	1	0	0	0	0	0	0	0	0	0	1	1	0	1	0	0	0	0	0	0	1	1	1	1	0	0	1	0
LKOBA-VII	LabekoKoba_VII	43.055608	-2.488295	Proto-Aurignacian	886	6143	1	1	1	1	1	1	0	0	0	0	0	1	1	1	0	1	1	1	0	0	0	0	0	0	0	1	1	0	1	0	1	1	0	1	1	1	1	1	1	1	1	1	1
EKAIN-IXb	Ekain_IXb	43.236667	-2.275556	Evolved Aurignacian	10	111	1	0	1	0	1	0	0	0	0	0	0	0	0	1	0	0	1	0	0	0	0	0	0	0	0	1	0	0	0	0	1	0	0	0	0	1	1	0	0	1	0	0	0
AITZB-III-Vb-c	Aitzbitarte_III_Vb-c	43.26277778	-1.895429444	Evolved Aurignacian	234	1938	1	0	1	0	1	0	1	1	0	0	1	0	0	0	0	0	1	1	1	1	1	0	0	0	0	1	1	1	1	1	1	1	0	0	1	1	1	1	1	1	1	1	0
AITZB-III-Vb-b	Aitzbitarte_III_Vb-b	43.26277778	-1.895429444	Possibly Aurignacian	34	277	1	0	1	0	1	0	1	1	0	0	1	1	0	1	0	0	0	0	0	0	1	1	0	0	0	1	1	1	1	0	0	0	0	0	1	1	1	0	0	1	1	1	0
CAST-16	Castillo_16	43.292222	-3.965278	Proto-Aurignacian	50	258	1	0	1	0	1	0	0	0	0	0	1	1	1	1	0	1	1	0	0	1	0	0	0	0	0	1	1	1	1	0	1	1	0	0	1	0	0	1	1	1	1	1	0
CAST-18B	Castillo_18B	43.292222	-3.965278	Possibly Aurignacian	240	Not.reported	1	0	1	0	1	0	0	0	0	0	0	0	0	0	0	0	1	1	0	1	0	0	0	0	0	1	0	0	0	0	1	0	0	0	0	0	1	1	1	0	0	1	0
CAST-18C	Castillo_18C	43.292222	-3.965278	Possibly Aurignacian	175	Not.reported	1	0	1	0	1	0	0	0	0	0	0	1	0	0	0	0	1	1	0	1	0	0	0	0	0	1	0	0	0	0	1	1	0	0	0	0	1	1	1	0	0	1	0
VIÑA-XII	LaViña_XII	43.31322	-5.82711	Early/Evolved Aurignacian	810	53751	1	0	1	0	1	0	0	0	0	0	1	1	1	1	0	1	1	0	0	0	1	0	0	0	0	1	1	1	0	0	1	1	1	0	1	1	1	1	1	1	1	1	0
VIÑA-XIII	LaViña_XIII	43.31322	-5.82711	Early Aurignacian	688	>23593	1	0	1	0	1	0	0	0	0	0	1	1	1	1	0	1	1	1	0	0	1	0	0	1	1	1	1	1	0	0	1	1	0	1	1	1	1	0	1	1	1	1	0
VIÑA-XIII(inf)	LaViña_XIII(inf)	43.31322	-5.82711	Proto-Aurignacian	492	>17216	1	0	1	0	1	0	0	0	0	0	1	1	1	1	0	1	1	1	0	0	1	1	0	1	1	1	1	1	1	0	1	1	0	1	1	1	1	1	1	1	1	1	0
MORÍN-8	Morín_8	43.371778	-3.849525	Proto-Aurignacian	576	>12562	1	0	1	0	1	0	0	0	0	0	0	1	1	1	0	1	1	1	1	0	1	0	0	0	0	1	1	0	1	0	1	1	1	0	1	1	1	1	1	1	1	1	0
MORÍN-9	Morín_9	43.371778	-3.849525	Proto-Aurignacian	234	>7430	1	0	1	0	1	0	0	0	0	0	0	1	1	1	0	1	1	1	1	0	1	0	0	0	0	1	0	0	1	0	1	1	1	0	1	1	1	0	1	1	1	1	0
[truncated: 5 more columns]
